# Supplementary material for: Review of disease-related complications and management in adult patients with thalassemia: A multi-center study in Thailand
Source: PLoS One. 2019 Mar 20;14(3):e0214148. doi: 10.1371/journal.pone.0214148 (PMC6426207; doi:10.1371/journal.pone.0214148)
Supplement: S1 File — (XLSX) [file pone.0214148.s001.xlsx]

## Sheet: Sheet1
IDRUN	xsourcex	rstat	site_id1	id1	Age	gender	fam_his	pre_iron_chela_therapy	pre_complication	pht	heart_failure	emh	fracture	gall_stone	dm	hypothyroid	hypogonad	thrombosis	leg_ulcer	infection	t812x	other	t813x	iron_therapy	deferoxamine	dose_desferal	freq_desferal	deferiprone	dose_L1	freq_L1	deferasirox	dose_exjade	freq_exjade	ocular	auditory	elevated_liver	arthralgia	agranulocytosis	gastrointestinal	elevated_serum_cr	blood_transfusion	freq_transfusion	aspirin	hydroxyurea	anticoagulant	sildenafil	bosentan	hormonal	calcium
1	619	2	4	CR001	25	1	1	1	0	0	0	0	0	1	0	0	0	0	0	0	-8	0	-8	0	0	-9	-9	1	500	1	0	-9	-9	0	0	0	0	0	1	0	1	2	0	0	0	0	0	0	0
3	619	2	4	CR002	25	1	1	1	1	0	0	0	0	0	0	0	0	0	0	0	-8	0	-8	0	1	2000	1	1	500	2	0	-9	-9	0	0	1	0	0	1	0	1	2	1	0	0	0	0	0	1
4	619	2	4	CR003	18	1	1	1	1	0	0	0	0	0	0	0	0	0	0	0	-8	0	-8	0	0	-9	-9	1	500	2	0	-9	-9	0	0	1	0	0	0	0	1	2	1	0	0	0	0	0	1
2	619	2	4	CR004	32	2	1	1	1	0	0	0	0	0	0	0	0	0	0	0	-8	0	-8	0	1	2000	1	0	500	2	0	-9	-9	0	0	0	0	0	1	0	1	1	0	0	0	0	0	0	1
5	619	2	4	CR005	18	1	1	1	1	0	0	0	0	0	0	0	0	0	0	0	-8	0	-8	0	0	-9	-9	0	-9	-9	1	250	1	0	0	1	0	0	0	0	1	1	0	0	0	0	0	0	1
6	619	2	4	CR006	19	2	1	2	1	0	0	0	0	0	0	0	0	0	0	0	-8	0	-8	1	0	-9	-9	0	-9	-9	0	-9	-9	0	0	0	0	0	0	0	1	2	0	0	0	0	0	0	1
7	619	2	4	CR007	43	1	1	1	0	0	0	0	0	1	0	0	0	0	0	0	-8	0	-8	0	0	-9	-9	1	500	1	0	-9	-9	0	0	1	0	0	0	0	1	1	1	0	1	0	0	0	1
8	619	2	4	CR008	24	2	1	1	0	0	0	0	1	0	0	0	0	0	0	0	-8	0	-8	0	0	-9	-9	1	500	1	0	-9	-9	0	0	0	0	0	1	0	1	2	0	0	0	0	0	0	1
9	619	2	4	CR009	20	1	1	1	1	0	0	0	0	0	0	0	0	0	0	0	-8	0	-8	0	1	500	1	0	-9	-9	0	-9	-9	0	0	0	0	0	1	0	1	2	0	0	0	0	0	0	1
10	619	2	4	CR010	21	2	2	1	0	1	0	0	0	0	0	1	0	0	0	0	-8	0	-8	0	0	-9	-9	1	500	3	0	-9	-9	0	0	1	0	0	1	0	1	1	1	0	0	0	0	0	1
11	619	2	4	CR011	32	2	2	1	0	1	1	0	0	0	1	0	0	1	0	0	-8	1	stroke	0	0	-9	-9	1	500	3	0	-9	-9	0	0	1	0	0	1	0	1	1	1	0	0	0	0	0	1
12	619	2	4	CR012	19	2	2	1	0	0	0	0	0	0	1	0	0	0	0	0	-8	0	-8	0	0	-9	-9	1	500	2	0	-9	-9	0	0	0	0	0	1	0	1	1	1	0	0	0	0	0	1
13	619	2	4	CR013	30	1	1	1	0	1	0	0	0	0	0	0	1	0	0	0	-8	0	-8	0	0	-9	-9	1	1000	2	0	-9	-9	0	0	0	0	0	1	0	1	1	1	0	0	0	0	1	1
14	619	2	4	CR014	30	1	1	1	0	1	0	0	0	0	0	0	1	0	0	0	-8	0	-8	0	0	-9	-9	1	1000	2	0	-9	-9	0	0	0	0	0	1	0	1	1	1	0	0	0	0	1	1
15	619	2	4	CR015	30	1	1	1	0	1	0	1	0	0	0	1	0	0	0	0	-8	0	-8	0	0	-9	-9	1	500	3	0	-9	-9	0	0	0	0	0	1	0	1	1	1	0	0	0	0	0	1
16	619	2	4	CR016	32	2	1	1	0	1	0	0	0	0	0	0	0	0	0	0	-8	0	-8	0	0	-9	-9	1	500	2	0	-9	-9	0	0	0	0	0	1	0	1	2	1	0	0	0	0	0	1
17	619	2	4	CR017	46	2	1	1	0	1	0	0	0	0	0	0	0	0	0	0	-8	0	-8	0	0	-9	-9	1	500	1	0	-9	-9	0	0	0	0	0	0	0	2	2	1	0	0	0	0	0	1
18	619	2	4	CR018	40	2	1	1	0	1	0	0	0	0	0	0	0	0	0	0	-8	0	-8	0	0	-9	-9	1	500	3	0	-9	-9	0	0	0	0	0	1	0	1	2	1	0	0	0	0	0	1
19	619	2	4	CR019	43	1	2	1	0	1	0	0	0	0	0	0	0	0	0	0	-8	0	-8	0	0	-9	-9	1	500	3	0	-9	-9	0	0	1	0	0	1	0	1	2	0	0	0	0	0	0	1
20	619	2	4	CR020	30	1	1	1	0	1	0	0	0	0	0	0	0	0	0	0	-8	0	-8	0	0	-9	-9	1	500	2	0	-9	-9	0	0	0	0	0	1	0	1	2	1	0	0	0	0	0	1
21	619	2	4	CR021	28	1	1	1	0	1	0	0	0	0	0	0	0	0	0	0	-8	0	-8	0	0	-9	-9	1	500	3	0	-9	-9	0	0	1	0	0	0	0	1	2	1	0	0	0	0	0	1
22	619	2	4	CR022	42	2	1	1	0	1	0	0	0	0	0	0	0	0	0	0	-8	0	-8	0	0	-9	-9	1	500	3	0	-9	-9	0	0	0	0	0	0	0	1	2	1	0	0	0	0	0	1
23	619	2	4	CR023	43	2	1	1	1	0	0	0	0	0	0	0	0	0	0	0	-8	0	-8	0	0	-9	-9	1	1000	2	0	-9	-9	0	0	0	0	0	0	0	2	2	0	0	0	0	0	0	1
24	619	2	4	CR024	36	2	1	1	0	1	0	0	0	0	0	0	0	0	0	0	-8	0	-8	0	0	-9	-9	1	500	1	0	-9	-9	0	0	1	0	0	0	0	1	2	1	0	0	0	0	0	1
25	619	2	4	CR025	27	2	1	1	0	1	0	0	0	0	0	0	0	0	0	0	-8	0	-8	0	0	-9	-9	1	500	1	0	-9	-9	0	0	0	0	0	1	0	2	2	1	0	0	0	0	0	1
26	619	2	4	CR026	27	2	1	1	0	1	0	0	0	0	0	0	0	0	0	0	-8	0	-8	0	0	-9	-9	1	1000	2	0	-9	-9	0	0	0	0	0	0	0	1	2	1	0	0	0	0	0	1
27	619	2	4	CR027	16	1	1	1	0	1	0	0	0	0	0	0	1	0	0	0	-8	0	-8	0	0	-9	-9	1	500	2	0	-9	-9	0	0	0	0	0	0	0	1	2	1	0	0	0	0	0	1
28	619	2	4	CR028	36	1	1	1	0	1	0	0	0	0	0	0	0	0	0	0	-8	0	-8	0	1	500	1	1	500	1	0	-9	-9	0	0	0	0	0	1	0	1	2	0	0	0	0	0	0	1
29	619	2	4	CR029	34	1	1	1	0	1	0	0	0	0	1	0	0	0	0	0	-8	0	-8	0	1	500	2	1	500	2	0	-9	-9	0	0	0	0	0	0	0	1	2	0	0	0	0	0	0	1
30	619	2	4	CR030	28	1	1	1	1	0	0	0	0	0	0	0	0	0	0	0	-8	0	-8	0	0	-9	-9	1	500	1	0	-9	-9	0	0	0	0	0	1	0	1	2	0	0	0	0	0	0	1
31	619	2	4	CR031	18	1	1	1	0	0	0	0	0	0	0	1	0	0	0	0	-8	0	-8	0	0	-9	-9	1	500	3	0	-9	-9	0	0	0	0	0	0	0	1	1	1	0	0	0	0	1	1
32	619	2	4	CR032	18	2	1	1	1	0	0	0	0	0	0	0	0	0	0	0	-8	0	-8	0	0	-9	-9	1	500	2	0	-9	-9	0	0	0	0	0	0	0	1	2	0	0	0	0	0	0	1
33	619	2	4	CR033	56	1	1	1	0	1	0	0	0	0	0	0	0	0	0	0	-8	0	-8	0	1	500	2	1	500	3	0	-9	-9	0	0	0	0	0	0	0	1	2	0	0	0	0	0	0	1
34	619	2	4	CR034	60	1	1	1	1	0	0	0	0	0	0	0	0	0	0	0	-8	0	-8	0	0	-9	-9	1	500	3	0	-9	-9	0	0	0	0	0	0	0	1	2	0	0	0	0	0	0	1
35	619	2	4	CR035	58	2	1	1	1	0	0	0	0	0	0	0	0	0	0	0	-8	0	-8	0	0	-9	-9	1	500	3	0	-9	-9	0	0	0	0	0	0	0	1	2	0	0	0	0	0	0	1
36	619	2	4	CR036	34	2	2	2	1	0	0	0	0	0	0	0	0	0	0	0	-8	0	-8	1	0	-9	-9	0	-9	-9	0	-9	-9	0	0	0	0	0	0	0	1	2	0	0	0	0	0	0	0
37	619	2	4	CR037	16	2	1	2	1	0	0	0	0	0	0	0	0	0	0	0	-8	0	-8	1	0	-9	-9	0	-9	-9	0	-9	-9	0	0	0	0	0	0	0	1	2	0	0	0	0	0	0	0
38	619	2	4	CR038	16	2	1	1	0	0	0	0	0	0	0	0	1	0	0	0	-8	0	-8	0	0	-9	-9	1	500	3	0	-9	-9	0	0	1	0	0	0	0	1	1	1	0	0	0	0	1	1
39	619	2	4	CR039	27	2	1	1	0	1	0	0	0	0	0	0	0	0	0	0	-8	0	-8	0	0	-9	-9	1	500	3	0	-9	-9	0	0	0	0	0	0	0	2	2	1	0	0	0	0	0	1
40	619	2	4	CR040	21	2	1	1	1	0	0	0	0	0	0	0	0	0	0	0	-8	0	-8	0	0	-9	-9	1	500	2	0	-9	-9	0	0	0	0	0	0	0	1	1	0	0	0	0	0	0	1
41	619	2	2	RA001	64	1	1	2	0	0	0	0	0	1	1	1	0	0	0	0	-8	0	-8	1	0	-9	-9	0	-9	-9	0	-9	-9	0	0	0	0	0	0	0	1	2	0	0	0	0	0	0	1
42	619	2	2	RA002	65	2	1	1	0	0	0	0	0	1	0	1	0	0	0	0	-8	1	Hashimoto	0	0	-9	-9	1	1000	3	1	1000	1	0	0	0	0	0	0	0	1	2	0	0	0	0	0	1	1
43	619	2	2	RA003	52	2	1	1	0	0	0	0	0	0	1	0	0	0	0	0	-8	0	-8	0	0	-9	-9	1	1000	2	0	-9	-9	0	0	0	0	0	0	0	1	1	1	0	0	0	0	0	0
44	619	2	2	RA004	43	2	1	-9	0	1	0	1	0	1	0	0	1	1	0	0	-8	0	-8	0	1	1000	2	0	-9	-9	1	1000	1	0	0	0	0	0	0	0	1	1	1	0	0	1	0	1	0
45	619	2	2	RA005	45	1	1	1	0	0	0	1	0	1	0	0	1	0	0	0	-8	0	-8	0	1	1000	2	1	500	2	1	2000	1	0	0	0	0	0	0	1	1	2	1	0	0	0	0	1	1
46	619	2	2	RA006	44	1	1	1	0	0	0	1	0	1	0	0	0	0	0	0	-8	0	-8	0	0	-9	-9	1	1000	3	0	-9	-9	0	0	0	0	0	0	0	1	1	1	0	0	0	0	0	1
47	619	2	2	RA007	41	2	1	1	0	0	0	1	0	0	0	0	0	0	0	0	-8	0	-8	0	0	-9	-9	0	-9	-9	1	2000	1	0	0	0	0	0	0	0	1	1	0	0	0	0	0	0	0
48	619	2	2	RA008	55	1	1	2	1	0	0	0	0	0	0	0	0	0	0	0	-8	0	-8	1	0	-9	-9	0	-9	-9	0	-9	-9	0	0	0	0	0	0	0	2	2	0	0	0	0	0	0	1
49	619	2	2	RA009	60	2	1	2	1	0	0	0	0	0	0	0	0	0	0	0	-8	0	-8	1	0	-9	-9	0	-9	-9	0	-9	-9	0	0	0	0	0	0	0	2	2	0	0	0	0	0	0	0
50	619	2	2	RA010	40	2	1	1	0	0	0	0	0	1	0	0	1	0	0	0	-8	0	-8	0	0	-9	-9	1	500	3	0	-9	-9	0	0	0	0	0	0	0	1	1	0	0	0	0	0	1	1
51	619	2	2	RA011	43	2	1	2	1	0	0	0	0	0	0	0	0	0	0	0	-8	0	-8	1	0	-9	-9	0	-9	-9	0	-9	-9	0	0	0	0	0	0	0	1	2	0	0	0	0	0	0	0
52	619	2	2	RA012	38	1	1	2	1	0	0	0	0	0	0	0	0	0	0	0	-8	0	-8	1	0	-9	-9	0	-9	-9	0	-9	-9	0	0	0	0	0	0	0	1	1	0	0	0	0	0	0	0
53	619	2	2	RA013	35	2	1	2	1	0	0	0	0	0	0	0	0	0	0	0	-8	0	-8	1	0	-9	-9	0	-9	-9	0	-9	-9	0	0	0	0	0	0	0	1	2	0	0	0	0	0	0	1
54	619	2	2	RA014	40	1	1	1	0	0	0	0	0	1	0	0	0	0	0	0	-8	0	-8	0	0	-9	-9	1	1000	3	0	-9	-9	0	0	0	0	0	0	0	1	1	0	0	0	0	0	0	0
55	619	2	2	RA015	38	2	1	2	0	0	0	0	0	1	0	0	0	0	0	0	-8	0	-8	1	0	-9	-9	0	-9	-9	0	-9	-9	0	0	0	0	0	0	0	2	2	0	0	0	0	0	0	1
56	619	2	2	RA016	63	2	1	2	0	1	0	0	0	1	0	0	0	0	0	0	-8	0	-8	1	0	-9	-9	0	-9	-9	0	-9	-9	0	0	0	0	0	0	0	1	2	0	0	0	0	0	0	0
57	619	2	2	RA017	39	2	1	-9	0	1	0	1	0	1	0	0	1	0	0	0	-8	0	-8	0	0	-9	-9	1	500	3	0	-9	-9	0	0	0	0	0	0	0	1	1	1	0	0	0	0	1	1
58	619	2	2	RA018	33	2	1	1	0	0	0	1	0	0	0	0	0	0	0	0	-8	0	-8	0	1	1000	1	1	1000	3	0	-9	-9	0	0	0	0	0	0	0	1	1	1	0	0	0	0	0	1
59	619	2	2	RA019	42	1	1	-9	0	0	0	0	0	1	0	0	1	0	0	0	-8	0	-8	0	0	-9	-9	1	500	4	0	-9	-9	0	0	0	0	0	0	0	1	1	1	0	0	0	0	1	1
60	619	2	2	RA020	35	2	1	1	0	0	0	0	0	1	1	0	1	0	0	0	-8	0	-8	0	1	1000	1	1	500	3	0	-9	-9	0	0	0	0	0	0	0	1	1	1	0	0	0	0	1	0
61	619	2	2	RA021	3	1	1	1	0	1	0	0	0	0	0	0	0	0	0	0	-8	0	-8	0	0	-9	-9	1	500	3	0	-9	-9	0	0	0	0	0	0	0	1	1	1	0	0	0	0	0	0
62	619	2	2	RA022	58	1	1	1	0	0	0	0	0	0	1	0	0	0	0	0	-8	0	-8	0	0	-9	-9	0	-9	-9	1	1000	1	0	0	0	0	0	0	0	1	1	0	0	0	0	0	0	0
63	619	2	2	RA023	42	2	1	1	0	0	0	1	0	1	0	0	0	0	0	0	-8	0	-8	0	0	-9	-9	1	500	3	0	-9	-9	0	0	0	0	0	0	0	1	2	1	0	0	0	0	0	1
64	619	2	2	RA024	59	1	1	1	1	0	0	0	0	0	0	0	0	0	0	0	-8	0	-8	0	0	-9	-9	1	500	1	0	-9	-9	0	0	0	0	0	0	0	2	2	0	0	0	0	0	0	0
65	619	2	2	RA025	37	1	1	1	0	1	0	1	0	1	0	0	0	0	0	0	-8	0	-8	0	1	1000	5	1	1000	3	1	1250	1	0	0	0	0	0	0	0	1	1	1	0	0	0	0	0	0
66	619	2	2	RA026	43	2	1	2	1	0	0	0	0	0	0	0	0	0	0	0	-8	0	-8	1	0	-9	-9	0	-9	-9	0	-9	-9	0	0	0	0	0	0	0	1	2	1	0	0	0	0	0	0
67	619	2	2	RA027	32	1	1	2	1	0	0	0	0	0	0	0	0	0	0	0	-8	0	-8	1	0	-9	-9	0	-9	-9	0	-9	-9	0	0	0	0	0	0	0	2	2	0	0	0	0	0	0	1
68	619	2	2	RA028	25	1	1	2	1	0	0	0	0	0	0	0	0	0	0	0	-8	0	-8	0	0	-9	-9	0	-9	-9	0	-9	-9	0	0	0	0	0	0	0	1	2	0	0	0	0	0	0	0
69	619	2	2	RA029	66	2	1	2	0	0	0	0	0	0	1	0	0	0	0	0	-8	1	cirrhosis	1	0	-9	-9	0	-9	-9	0	-9	-9	0	0	0	0	0	0	0	1	2	0	0	0	0	0	0	1
70	619	2	2	RA030	35	2	1	1	1	0	0	0	0	0	0	0	0	0	0	0	-8	0	-8	0	1	1000	4	1	500	3	0	-9	-9	0	1	0	0	0	0	0	1	1	0	0	1	0	0	0	1
71	619	2	2	RA031	1	1	1	1	0	0	0	0	0	1	0	0	0	0	0	0	-8	0	-8	0	1	1000	4	1	1000	4	0	-9	-9	0	0	0	0	0	0	0	1	1	0	0	0	0	0	0	0
72	619	2	2	RA032	33	1	1	2	1	0	0	0	0	0	0	0	0	0	0	0	-8	0	-8	1	0	-9	-9	0	-9	-9	0	-9	-9	0	0	0	0	0	0	0	1	2	0	0	1	0	0	0	0
73	619	2	2	RA033	29	1	1	1	0	0	0	0	0	0	0	0	1	0	0	0	-8	0	-8	0	1	1500	5	0	-9	-9	0	-9	-9	0	0	0	0	0	0	0	1	1	0	0	0	0	0	0	0
74	619	2	2	RA034	36	1	1	1	0	0	0	1	0	0	0	0	0	0	0	0	-8	0	-8	0	0	-9	-9	1	500	2	0	-9	-9	0	0	0	0	0	0	0	1	2	1	0	0	0	0	0	0
75	619	2	2	RA035	27	2	1	1	0	0	0	0	0	0	0	0	1	0	0	0	-8	0	-8	0	0	-9	-9	0	-9	0	1	1000	1	0	0	0	0	0	0	0	1	1	1	0	0	0	0	1	0
76	619	2	2	RA036	28	2	1	-9	0	0	0	0	0	1	0	0	1	0	0	0	-8	0	-8	0	0	-9	-9	1	1500	3	0	-9	-9	0	0	0	0	0	0	0	1	1	1	0	0	0	0	1	0
77	619	2	2	RA037	52	1	1	-9	0	1	0	1	0	1	1	0	0	0	0	0	-8	0	-8	0	0	-9	-9	1	500	2	0	-9	-9	0	0	0	0	0	0	0	1	2	1	0	0	0	0	0	1
78	619	2	2	RA038	61	1	1	1	0	1	0	0	0	0	0	0	0	1	0	0	-8	0	-8	0	0	-9	-9	1	1000	3	0	-9	-9	0	0	0	0	0	0	0	1	2	0	0	1	1	0	0	0
79	619	2	2	RA039	25	1	1	1	0	0	0	1	0	0	0	0	0	0	0	0	-8	0	-8	0	0	-9	-9	1	500	3	0	-9	-9	0	0	0	0	0	0	0	1	2	1	0	0	0	0	0	0
80	619	2	2	RA040	26	1	1	-9	0	0	0	0	0	1	0	0	1	0	0	0	-8	0	-8	0	1	500	3	0	-9	-9	0	-9	-9	0	0	0	0	0	0	0	1	1	1	0	0	0	0	0	1
81	619	2	2	RA041	27	1	1	1	1	0	0	0	0	0	0	0	0	0	0	0	-8	0	-8	0	0	-9	-9	1	500	1	0	-9	-9	0	0	0	0	0	0	0	1	2	0	0	0	0	0	0	0
82	619	2	2	RA042	51	2	1	1	0	0	0	0	0	1	0	0	0	0	0	0	-8	0	-8	0	0	-9	-9	1	500	2	0	-9	-9	0	0	0	0	0	0	0	1	2	0	0	0	0	0	0	1
83	619	2	2	RA043	48	2	1	2	0	0	0	0	0	0	0	0	1	0	0	0	-8	0	-8	1	0	-9	-9	0	-9	-9	0	-9	-9	0	0	0	0	0	0	0	1	2	0	0	0	0	0	1	0
84	619	2	2	RA044	28	2	1	2	1	0	0	0	0	0	0	0	0	0	0	0	-8	0	-8	1	0	-9	-9	0	-9	-9	0	-9	-9	0	0	0	0	0	0	0	1	2	0	0	0	0	0	0	0
85	619	2	2	RA045	31	1	1	2	1	0	0	0	0	0	0	0	0	0	0	0	-8	0	-8	1	0	-9	-9	0	-9	-9	0	-9	-9	0	0	0	0	0	0	0	1	2	0	1	0	0	0	0	0
86	619	2	2	RA046	24	1	1	-9	0	0	1	0	1	1	0	1	0	0	0	0	-8	1	cirrhosis	0	1	1500	7	1	1000	3	0	-9	-9	0	0	0	0	0	0	0	1	1	1	0	0	0	0	1	1
87	619	2	2	RA047	31	2	1	1	1	0	0	0	0	0	0	0	0	0	0	0	-8	0	-8	0	0	-9	-9	1	500	2	0	-9	-9	0	0	0	0	0	0	0	1	1	1	1	1	0	0	0	0
88	619	2	2	RA048	30	1	1	1	0	0	0	0	0	0	0	1	0	0	0	0	-8	0	-8	0	0	-9	-9	1	500	1	0	-9	-9	0	0	0	0	0	0	0	1	1	1	0	0	0	0	0	0
89	619	2	2	RA049	29	2	1	1	1	0	0	0	0	0	0	0	0	0	0	0	-8	0	-8	0	0	-9	-9	1	1000	3	0	-9	-9	0	0	0	0	0	0	0	1	1	1	1	1	0	0	0	0
90	619	2	2	RA050	26	2	1	1	1	0	0	0	0	0	0	0	0	0	0	0	-8	0	-8	0	1	1500	4	1	2000	2	0	-9	-9	0	0	1	0	0	0	0	1	1	0	0	0	0	0	0	1
91	619	2	2	RA051	47	2	1	1	0	0	0	1	0	1	0	0	0	0	0	0	-8	0	-8	0	0	-9	-9	1	500	3	1	750	1	0	0	0	0	0	0	0	1	1	1	0	0	0	0	0	1
92	619	2	2	RA052	25	1	1	1	0	0	0	0	0	1	0	0	0	0	0	0	-8	0	-8	0	1	1000	1	1	500	3	0	-9	-9	0	1	0	0	0	0	0	1	1	1	0	0	0	0	0	1
93	619	2	2	RA053	36	2	1	1	0	1	0	1	0	0	0	0	0	0	0	0	-8	0	-8	0	0	-9	-9	1	1000	4	0	-9	-9	0	0	0	0	0	0	0	1	1	1	0	1	1	1	0	0
94	619	2	2	RA054	37	2	1	1	1	0	0	0	0	0	0	0	0	0	0	0	-8	0	-8	0	0	-9	-9	1	1000	3	0	-9	-9	0	0	0	0	0	0	0	1	1	0	0	0	0	0	0	0
95	619	2	2	RA055	24	2	2	2	1	0	0	0	0	0	0	0	0	0	0	0	-8	0	-8	1	0	-9	-9	0	-9	-9	0	-9	-9	0	0	0	0	0	0	0	1	2	0	0	0	0	0	0	0
96	619	2	2	RA056	28	2	2	1	1	0	0	0	0	0	0	0	0	0	0	0	-8	0	-8	0	0	-9	-9	1	1000	3	0	-9	-9	0	0	0	0	0	0	0	1	2	0	0	0	0	0	0	0
97	619	2	2	RA057	53	2	1	1	1	0	0	0	0	0	0	0	0	0	0	0	-8	0	-8	0	0	-9	-9	1	1000	2	0	-9	-9	0	0	0	0	0	0	0	1	2	0	0	0	0	0	0	1
98	619	2	2	RA058	45	1	1	2	0	0	0	0	0	1	0	0	0	0	0	0	-8	0	-8	1	0	-9	-9	0	-9	-9	0	-9	-9	0	0	0	0	0	0	0	1	2	0	0	0	0	0	0	1
99	619	2	2	RA059	29	2	1	2	0	0	0	1	0	0	0	0	0	0	0	0	-8	0	-8	1	0	-9	-9	0	-9	-9	0	-9	-9	0	0	0	0	0	0	0	1	2	0	0	0	0	0	0	1
100	619	2	2	RA060	27	2	1	1	0	0	0	0	0	1	0	0	0	0	0	0	-8	0	-8	0	1	1000	1	1	500	4	0	-9	-9	0	0	0	0	0	0	0	1	1	1	0	0	0	0	0	0
101	619	2	2	RA061	23	2	1	2	1	0	0	0	0	0	0	0	0	0	0	0	-8	0	-8	1	0	-9	-9	0	-9	-9	0	-9	-9	0	0	0	0	0	0	0	1	2	1	0	0	0	0	0	0
102	619	2	2	RA062	54	2	2	1	0	0	0	0	0	1	0	0	0	0	0	0	-8	0	-8	0	0	-9	-9	1	1000	3	0	-9	-9	0	0	0	0	0	0	0	1	2	0	0	0	0	0	0	0
103	619	2	2	RA063	36	2	1	1	0	1	0	0	0	0	0	0	0	0	0	0	-8	0	-8	0	0	-9	-9	1	1000	2	0	-9	-9	0	0	0	0	0	0	0	1	2	1	0	1	0	0	1	0
104	619	2	2	RA064	23	2	1	1	0	0	0	1	0	0	0	0	0	0	0	0	-8	0	-8	0	0	-9	-9	1	1000	3	1	1000	1	0	0	0	0	0	0	0	1	1	0	0	0	0	0	0	0
105	619	2	2	RA065	21	2	1	1	1	0	0	0	0	0	0	0	0	0	0	0	-8	0	-8	0	0	-9	-9	1	1000	4	0	-9	-9	0	0	0	0	0	0	0	1	1	0	0	0	0	0	0	0
106	619	2	2	RA066	23	2	1	-9	0	0	0	0	0	0	0	0	0	0	0	0	-8	0	-8	0	1	500	2	1	1500	3	0	-9	-9	0	0	0	0	0	0	0	1	1	0	0	0	0	0	0	1
107	619	2	2	RA067	41	2	1	1	0	0	0	0	0	1	0	0	0	0	0	0	-8	0	-8	0	1	1000	1	1	1500	2	0	-9	-9	0	0	0	0	0	0	0	1	1	0	0	0	0	0	0	0
108	619	2	2	RA068	23	2	2	2	1	0	0	0	0	0	0	0	0	0	0	0	-8	0	-8	1	0	-9	-9	0	-9	-9	0	-9	-9	0	0	0	0	0	0	0	1	2	0	0	0	0	0	0	0
109	619	2	2	RA069	23	2	1	1	1	0	0	0	0	0	0	0	0	0	0	0	-8	0	-8	0	1	500	2	1	1000	3	0	-9	-9	0	0	0	0	0	0	0	1	1	1	0	0	0	0	0	0
110	619	2	2	RA070	23	1	1	1	1	0	0	0	0	0	0	0	0	0	0	0	-8	0	-8	0	0	-9	-9	1	1000	3	0	-9	-9	0	0	0	0	0	0	0	1	1	1	0	0	0	0	0	0
111	619	2	2	RA071	20	2	2	1	0	0	0	1	0	0	0	0	0	0	0	0	-8	1	G6PD deficiency	0	0	-9	-9	1	1000	2	0	-9	-9	0	0	0	0	0	0	0	1	1	0	0	0	0	0	0	0
112	619	2	2	RA072	68	1	1	1	0	0	0	0	1	0	0	0	0	0	0	0	-8	0	-8	0	0	-9	-9	1	500	2	0	-9	-9	0	0	0	0	0	0	0	1	1	0	0	0	0	0	0	1
113	619	2	2	RA073	21	2	1	-9	1	0	0	0	0	0	0	0	0	0	0	0	-8	0	-8	0	1	1500	5	1	1000	4	0	-9	-9	0	0	0	0	0	0	0	1	1	0	0	0	0	0	0	0
114	619	2	2	RA074	45	2	-9	1	0	0	0	0	0	0	0	0	0	1	1	0	-8	1	APS with AIHA	0	0	-9	-9	1	1000	3	0	-9	-9	0	0	0	0	0	0	0	1	2	0	0	1	0	0	0	1
115	619	2	2	RA075	29	2	1	2	0	0	0	0	0	1	0	0	0	0	0	0	-8	0	-8	1	0	-9	-9	0	-9	-9	0	-9	-9	0	0	0	0	0	0	0	1	2	0	0	0	0	0	0	1
116	619	2	2	RA076	23	1	1	1	0	0	0	0	0	1	0	0	0	0	0	0	-8	0	-8	0	0	-9	-9	1	1000	3	0	-9	-9	0	0	0	0	0	0	0	1	2	1	0	0	0	0	0	0
117	619	2	2	RA077	21	2	1	-9	0	0	0	0	0	1	1	0	0	0	0	0	-8	0	-8	0	1	500	3	1	1500	3	0	-9	-9	0	0	0	0	0	0	0	1	1	1	0	0	0	0	0	0
118	619	2	2	RA078	47	1	1	1	0	0	0	0	0	1	0	0	1	0	0	0	-8	0	-8	0	0	-9	-9	1	1500	4	0	-9	-9	0	0	0	0	0	0	0	1	1	0	0	0	0	0	1	0
119	619	2	2	RA079	24	2	1	1	1	0	0	0	0	0	0	0	0	0	0	0	-8	0	-8	0	1	500	1	1	500	3	0	-9	-9	0	0	0	0	0	0	0	1	2	0	0	0	0	0	0	0
120	619	2	2	RA080	27	2	2	1	1	0	0	0	0	0	0	0	0	0	0	0	-8	0	-8	0	0	-9	-9	1	500	3	0	-9	-9	0	0	0	0	0	0	0	1	1	0	1	0	0	0	0	1
121	619	2	2	RA081	47	2	2	2	0	0	0	1	0	1	0	0	0	0	0	0	-8	0	-8	1	0	-9	-9	0	-9	-9	0	-9	-9	0	0	0	0	0	0	0	2	2	0	0	0	0	0	0	1
122	619	2	2	RA082	59	2	1	1	0	0	0	0	0	1	1	0	0	1	0	0	-8	0	-8	0	0	-9	-9	0	-9	-9	1	1000	1	0	0	1	0	0	0	0	1	1	0	0	1	0	0	0	0
123	619	2	2	RA083	27	2	1	1	0	1	0	1	0	1	0	0	0	0	0	0	-8	0	-8	0	1	2000	4	1	1000	3	0	-9	-9	0	0	0	0	0	0	0	1	1	0	0	0	0	0	0	1
124	619	2	2	RA084	39	1	1	1	0	0	0	1	0	1	0	0	0	0	1	0	-8	0	-8	0	0	-9	-9	1	500	4	0	-9	-9	0	0	0	0	0	0	0	1	1	0	1	0	0	0	0	1
125	619	2	2	RA085	22	2	1	1	1	0	0	0	0	0	0	0	0	0	0	0	-8	0	-8	0	0	-9	-9	1	1000	2	0	-9	-9	0	0	0	0	0	0	0	1	1	0	0	0	0	0	0	0
126	619	2	2	RA086	74	2	1	1	0	1	1	0	0	0	0	0	0	0	0	0	-8	0	-8	0	0	-9	-9	0	-9	-9	1	500	1	0	0	0	0	0	0	0	1	2	0	0	0	0	0	0	0
127	619	2	2	RA087	26	2	1	1	0	1	1	0	0	1	0	0	0	0	0	0	-8	0	-8	0	0	-9	-9	1	1000	4	0	-9	-9	0	0	0	0	0	0	0	1	1	0	0	1	1	0	0	1
128	619	2	2	RA088	24	2	1	1	0	1	0	0	0	1	0	1	1	0	0	0	-8	0	-8	0	0	-9	-9	1	500	4	0	-9	-9	0	0	0	0	0	0	0	1	1	1	0	1	1	0	1	1
129	619	2	3	SJ001	23	1	2	1	0	0	0	0	0	1	0	0	0	0	0	0	-8	0	-8	0	0	-9	-9	1	4000	3	1	2000	2	0	0	1	0	0	0	0	1	1	0	0	0	0	0	0	0
130	619	2	3	SJ002	37	2	2	1	0	0	0	0	0	1	0	0	0	0	0	0	-8	0	-8	0	0	-9	-9	0	-9	-9	1	1250	1	0	0	0	0	0	1	0	1	1	1	0	0	0	0	0	0
131	619	2	3	SJ003	35	2	1	1	0	0	0	0	1	1	0	0	0	0	0	0	-8	0	-8	0	0	-9	-9	0	-9	-9	1	1500	1	0	0	0	0	0	1	0	1	1	1	0	0	0	0	0	0
132	619	2	3	SJ004	34	2	2	1	0	0	0	0	0	0	1	0	0	0	0	0	-8	0	-8	0	0	-9	-9	0	-9	-9	1	1500	1	0	0	0	0	0	1	0	1	1	0	0	0	0	0	0	0
133	619	2	3	SJ005	30	1	1	1	1	0	0	0	0	0	0	0	0	0	0	0	-8	0	-8	0	0	-9	-9	0	-9	-9	0	-9	-9	0	0	0	0	0	0	0	1	1	0	0	0	0	0	0	0
134	619	2	3	SJ006	31	1	2	1	0	0	0	0	0	0	1	1	0	0	0	0	-8	0	-8	0	1	2000	6	1	4500	3	0	-9	-9	0	0	0	0	0	0	0	1	1	0	0	0	0	0	0	0
135	619	2	3	SJ007	29	2	1	2	0	0	0	0	0	1	0	0	0	0	0	0	-8	0	-8	1	0	-9	-9	0	-9	-9	0	-9	-9	0	0	0	0	0	0	0	1	2	0	0	0	0	0	0	0
136	619	2	3	SJ008	32	2	1	2	0	0	0	0	0	1	0	0	0	0	0	0	-8	0	-8	1	0	-9	-9	0	-9	-9	0	-9	-9	0	0	0	0	0	0	0	1	2	0	0	0	0	0	0	0
137	619	2	3	SJ009	38	2	2	1	0	0	0	0	0	0	0	0	0	0	0	0	-8	1	stroke	0	0	-9	-9	0	-9	-9	1	500	1	0	0	0	0	0	0	0	1	2	0	0	0	0	0	0	0
138	619	2	3	SJ010	34	2	2	1	1	0	0	0	0	0	0	0	0	0	0	0	-8	0	-8	0	1	2500	3	1	2000	2	1	2250	2	0	0	0	1	0	1	0	1	1	0	0	0	0	0	0	0
139	619	2	3	SJ011	24	2	2	1	0	0	0	0	0	0	0	0	0	0	0	0	-8	1	cirrhosis	0	0	-9	-9	1	5000	4	1	2000	2	0	0	0	0	0	0	0	1	1	1	0	0	0	0	0	1
140	619	2	3	SJ012	37	1	2	1	1	0	0	0	0	0	0	0	0	0	0	0	-8	0	-8	0	0	-9	-9	1	4000	3	0	-9	-9	0	0	0	0	0	1	0	1	2	0	0	0	0	0	0	0
141	619	2	3	SJ013	23	2	1	1	0	0	0	0	0	0	0	0	0	0	0	0	-8	1	osteoporosis	0	0	-9	-9	1	4250	3	0	-9	-9	0	0	0	0	0	0	0	1	1	0	0	0	0	0	0	1
142	619	2	3	SJ014	39	1	2	1	0	0	0	0	0	0	0	0	0	0	0	0	-8	1	osteoporosis	0	0	-9	-9	1	3000	3	0	-9	-9	0	0	0	0	0	0	0	1	2	0	0	0	0	0	0	1
143	619	2	3	SJ015	25	2	1	1	1	0	0	0	0	0	0	0	0	0	0	0	-8	0	-8	0	0	-9	-9	1	4500	3	0	-9	-9	0	0	0	0	0	0	0	1	1	0	0	0	0	0	0	0
144	619	2	3	SJ016	25	2	2	1	1	0	0	0	0	0	0	0	0	0	0	0	-8	0	-8	1	0	-9	-9	0	-9	-9	0	-9	-9	0	0	0	0	0	0	0	1	2	1	0	0	0	0	0	1
145	619	2	3	SJ017	29	1	2	1	1	0	0	0	0	0	0	0	0	0	0	0	-8	0	-8	0	1	2000	5	1	1000	3	1	1000	2	0	0	0	0	0	1	0	1	1	0	0	0	0	0	0	0
146	619	2	3	SJ018	31	1	2	1	0	0	0	1	0	1	0	0	0	0	0	0	-8	1	Adrenal insuff	0	0	-9	-9	1	1500	3	0	-9	-9	0	0	0	0	0	0	0	1	1	1	0	0	0	0	0	1
147	619	2	3	SJ019	42	2	2	1	0	1	0	0	0	0	0	0	0	1	0	0	-8	0	-8	0	0	-9	-9	1	1000	2	0	-9	-9	0	0	0	0	0	0	0	1	1	0	0	1	0	0	0	0
148	619	2	3	SJ020	37	2	2	1	0	1	0	1	0	1	0	0	0	0	0	0	-8	0	-8	0	0	-9	-9	1	2000	2	0	-9	-9	0	0	0	0	0	0	0	1	2	1	0	0	0	0	0	0
149	619	2	3	SJ021	28	2	2	2	1	0	0	0	0	0	0	0	0	0	0	0	-8	0	-8	1	0	-9	-9	0	-9	-9	0	-9	-9	0	0	0	0	0	0	0	1	2	0	0	0	0	0	0	0
150	619	2	3	SJ022	29	2	2	1	0	1	0	1	0	1	0	0	0	0	0	0	-8	1	osteoporosis	0	0	-9	-9	0	-9	-9	1	1750	2	0	0	0	1	0	1	0	1	1	1	0	0	1	0	0	1
151	619	2	3	SJ023	35	2	2	1	1	0	0	0	0	0	0	0	0	0	0	0	-8	0	-8	0	0	-9	-9	1	2000	2	0	-9	-9	0	0	0	0	0	0	0	1	2	1	0	0	0	0	0	0
152	619	2	3	SJ024	39	1	2	1	0	0	0	0	0	0	0	0	0	0	1	0	-8	0	-8	0	0	-9	-9	1	1000	2	0	-9	-9	0	0	0	0	0	0	0	1	2	1	0	0	0	0	0	0
153	619	2	3	SJ025	32	1	2	2	1	0	0	0	0	0	0	0	0	0	0	0	-8	0	-8	1	0	-9	-9	0	-9	-9	0	-9	-9	0	0	0	0	0	0	0	1	2	1	0	0	0	0	0	0
154	619	2	3	SJ026	34	1	2	1	0	1	0	1	0	1	0	0	0	0	0	0	-8	0	-8	0	0	-9	-9	1	4500	3	0	-9	-9	0	0	0	0	0	0	0	1	1	1	1	0	0	0	0	0
155	619	2	3	SJ027	41	2	1	1	0	0	0	0	0	1	0	0	0	0	0	0	-8	0	-8	0	0	-9	-9	1	3500	3	0	-9	-9	0	0	0	0	0	0	0	1	2	0	0	0	0	0	0	0
156	619	2	3	SJ028	27	2	1	1	1	0	0	0	0	0	0	0	0	0	0	0	-8	0	-8	0	1	2000	5	1	1500	3	0	-9	-9	0	0	0	0	0	0	0	1	1	0	0	0	0	0	0	1
157	619	2	3	SJ029	39	2	2	1	0	0	0	0	0	1	0	0	0	0	0	0	-8	0	-8	0	0	-9	-9	1	4500	3	0	-9	-9	0	0	0	0	0	0	0	1	1	0	0	0	0	0	0	0
158	619	2	3	SJ030	38	2	1	1	0	0	0	0	0	1	0	0	0	0	0	0	-8	0	-8	0	1	2000	4	0	-9	-9	1	1500	1	0	0	0	1	0	1	0	1	2	1	1	0	0	0	0	1
159	619	2	3	SJ031	29	1	2	2	0	0	0	1	0	1	0	0	0	0	0	0	-8	0	-8	1	0	-9	-9	0	-9	-9	0	-9	-9	0	0	0	0	0	0	0	1	2	0	0	0	0	0	0	0
160	619	2	3	SJ032	30	2	2	1	0	0	0	0	0	1	0	0	0	0	0	0	-8	1	osteoporosis	0	1	2500	5	1	1500	3	0	-9	-9	0	0	0	1	0	1	0	-9	-9	0	0	0	0	0	0	1
161	619	2	3	SJ033	30	2	2	1	0	0	0	0	0	1	1	0	0	0	0	0	-8	1	osteoporosis	0	0	-9	-9	1	5000	4	0	-9	-9	0	0	0	0	0	0	0	1	1	1	0	0	0	0	0	0
162	619	2	3	SJ034	59	2	2	1	1	0	0	0	0	0	0	0	0	0	0	0	-8	0	-8	0	0	-9	-9	1	1000	2	0	-9	-9	0	0	0	0	0	0	0	2	-9	0	0	0	0	0	0	1
163	619	2	3	SJ035	60	1	1	1	0	0	0	0	0	1	0	0	0	0	0	0	-8	0	-8	0	0	-9	-9	1	1500	3	0	-9	-9	0	0	0	0	0	0	0	1	2	0	0	0	0	0	0	0
164	619	2	3	SJ036	50	2	1	1	0	1	0	1	1	1	0	0	0	0	0	0	-8	0	-8	0	0	-9	-9	1	3000	3	0	-9	-9	0	0	0	0	0	0	0	1	2	1	0	0	0	0	0	0
165	619	2	3	SJ037	38	2	2	2	1	0	0	0	0	0	0	0	0	0	0	0	-8	0	-8	1	0	-9	-9	0	-9	-9	0	-9	-9	0	0	0	0	0	0	0	1	2	0	0	0	0	0	0	1
166	619	2	3	SJ038	21	1	2	1	1	0	0	0	0	0	0	0	0	0	0	0	-8	0	-8	0	0	-9	-9	1	4500	3	0	-9	-9	0	0	0	0	0	0	0	1	1	0	0	0	0	0	0	0
167	619	2	3	SJ039	26	1	2	1	0	0	0	1	0	0	0	0	0	0	0	0	-8	0	-8	1	0	-9	-9	0	-9	-9	0	-9	-9	0	0	0	0	0	0	0	1	2	1	1	0	0	0	0	1
168	619	2	3	SJ040	35	2	2	1	1	0	0	0	0	0	0	0	0	0	0	0	-8	0	-8	0	0	-9	-9	1	1000	2	0	-9	-9	0	0	0	0	0	0	0	1	2	0	0	0	0	0	0	0
169	619	2	3	SJ041	38	2	2	1	0	0	0	0	0	1	0	0	0	0	0	0	-8	0	-8	0	0	-9	-9	0	-9	-9	1	1750	2	0	0	0	0	0	1	0	1	1	0	0	0	0	0	0	1
170	619	2	3	SJ042	24	2	2	1	1	0	0	0	0	0	0	0	0	0	0	0	-8	0	-8	0	0	-9	-9	1	4500	3	0	-9	-9	0	0	0	0	0	0	0	1	1	0	0	0	0	0	0	1
171	619	2	3	SJ043	22	1	2	1	0	0	0	0	0	1	0	0	0	0	0	0	-8	0	-8	0	1	3000	6	1	4500	3	1	750	1	0	0	0	0	0	0	0	1	1	1	0	0	0	0	0	1
172	619	2	3	SJ044	39	2	2	1	1	0	0	0	0	0	0	0	0	0	0	0	-8	0	-8	0	0	-9	-9	1	1500	3	0	-9	-9	0	0	0	0	0	0	0	1	2	0	0	0	0	0	0	0
173	619	2	3	SJ045	23	2	2	1	1	0	0	0	0	0	0	0	0	0	0	0	-8	0	-8	0	0	-9	-9	1	4500	3	0	-9	-9	0	0	0	0	0	0	0	1	1	1	0	0	0	0	0	1
174	619	2	3	SJ046	72	1	1	1	0	0	0	0	0	1	0	0	0	0	0	0	-8	0	-8	0	0	-9	-9	1	1000	2	0	-9	-9	0	0	0	0	0	0	0	1	2	0	0	0	0	0	0	1
175	619	2	3	SJ047	24	2	2	2	0	0	0	0	0	1	0	0	0	0	0	0	-8	0	-8	1	0	-9	-9	0	-9	-9	0	-9	-9	0	0	0	0	0	0	0	1	2	0	0	0	0	0	0	0
176	619	2	3	SJ048	40	1	2	2	1	0	0	0	0	0	0	0	0	0	0	0	-8	0	-8	0	0	-9	-9	0	-9	-9	0	-9	-9	0	0	0	0	0	0	0	2	2	0	0	0	0	0	0	0
177	619	2	3	SJ049	35	2	1	2	0	0	0	0	0	1	0	0	0	0	0	0	-8	0	-8	1	0	-9	-9	0	-9	-9	0	-9	-9	0	0	0	0	0	0	0	1	2	0	0	0	0	0	0	0
178	619	2	3	SJ050	48	2	2	2	1	0	0	0	0	0	0	0	0	0	0	0	-8	0	-8	1	0	-9	-9	0	-9	-9	0	-9	-9	0	0	0	0	0	0	0	2	-9	0	0	0	0	0	0	0
2	828	2	1	SR001	34	2	2	1	0	0	0	0	0	1	0	0	0	0	0	0	-8	0	-8	0	1	2000	4	0	-9	-9	0	-9	-9	0	0	0	0	0	1	0	1	2	1	0	0	0	1	-9	1
3	828	2	1	SR002	39	2	2	1	0	0	0	0	0	0	0	0	0	0	0	1	chicken pox, syphilis	1	OA, vasculitis, AGN c HT	0	1	1500	4	0	-9	-9	0	-9	-9	0	0	0	1	0	1	0	1	2	1	0	0	0	0	-9	1
4	828	2	1	SR003	52	2	2	1	1	0	0	0	0	0	0	0	0	0	0	0	-8	0	-8	0	0	-9	-9	0	-9	-9	1	1250	1	0	0	0	0	0	0	0	1	2	0	0	0	0	0	-9	1
5	828	2	1	SR004	51	1	1	1	0	0	0	0	0	0	0	0	0	0	0	0	-8	1	EV, cirrhosis	1	0	-9	-9	0	-9	-9	0	-9	-9	0	0	0	0	0	0	0	1	2	1	0	0	0	0	-9	1
6	828	2	1	SR005	30	2	2	1	0	0	0	0	0	1	0	0	0	0	0	0	-8	0	-8	0	1	1500	5	0	-9	-9	0	-9	-9	0	0	0	1	0	1	0	1	2	1	0	0	1	0	-9	1
231	828	2	1	SR006	17	1	2	1	0	0	0	0	0	0	0	0	0	0	0	1	pneumonia	1	AIHA	1	0	-9	-9	0	-9	-9	0	-9	-9	0	0	0	0	0	0	0	1	1	0	0	0	0	0	-9	0
8	828	2	1	SR007	34	2	2	1	0	0	0	0	0	0	0	0	0	0	0	1	Melioid, E. coli	1	cirrhosis c UGIB	0	0	-9	-9	1	1000	2	0	-9	-9	0	0	1	1	0	1	0	1	2	1	0	0	1	0	-9	1
232	828	2	1	SR008	42	2	2	1	0	0	0	0	0	0	0	0	0	0	0	1	influenza	1	pancreatitis, cirrhosis	0	0	-9	-9	1	1000	2	0	-9	-9	0	0	1	1	0	1	0	1	2	1	0	0	1	0	-9	1
233	828	2	1	SR009	51	1	1	1	1	0	0	0	0	0	0	0	0	0	0	0	-8	1	Agranulocyosis, synovitis	1	0	-9	-9	0	-9	-9	0	-9	-9	0	0	0	0	0	0	0	1	2	0	0	0	0	0	-9	1
11	828	2	1	SR010	25	2	1	1	0	0	0	0	0	0	0	0	0	0	0	0	-8	1	AIHA	0	0	-9	-9	1	500	2	0	-9	-9	0	0	1	0	0	0	0	1	2	1	0	0	0	0	-9	0
12	828	2	1	SR011	22	2	2	1	1	0	0	0	0	0	0	0	0	0	0	0	-8	0	-8	0	0	-9	-9	1	500	3	0	-9	-9	0	0	1	0	0	0	0	1	2	1	0	0	0	0	-9	0
234	828	2	1	SR012	34	2	2	1	1	0	0	0	0	0	0	0	0	0	0	0	-8	0	-8	0	0	-9	-9	1	1000	2	0	-9	-9	0	0	1	1	1	1	0	1	2	0	0	0	0	0	-9	1
235	828	2	1	SR013	36	2	2	1	0	0	0	0	0	1	0	0	0	0	0	0	-8	1	AIHA	0	0	-9	-9	1	500	2	0	-9	-9	0	0	1	0	0	0	0	1	1	0	0	0	0	0	-9	1
15	828	2	1	SR014	11	1	2	1	0	0	0	0	0	0	0	0	0	0	0	1	Klebsiella	1	parotid abscess pneumonia cirrhosis	0	1	1000	5	0	-9	-9	0	-9	-9	0	0	0	0	0	0	0	1	1	1	0	0	1	0	-9	0
16	828	2	1	SR015	10	2	2	1	0	0	0	0	0	1	0	0	0	0	0	0	-8	0	-8	0	1	1000	4	0	-9	-9	0	-9	-9	0	0	0	0	0	0	0	1	2	0	0	0	0	0	-9	0
236	828	2	1	SR016	15	2	2	1	1	0	0	0	0	0	0	0	0	0	0	0	-8	0	-8	0	0	-9	-9	0	-9	-9	1	1000	1	0	0	0	0	0	0	0	1	2	0	0	0	0	0	-9	0
237	828	2	1	SR017	17	1	1	2	1	0	0	0	0	0	0	0	0	0	0	0	-8	0	-8	1	0	-9	-9	0	-9	-9	0	-9	-9	0	0	0	0	0	0	0	1	2	0	0	0	0	0	-9	0
238	828	2	1	SR018	19	1	2	1	0	0	0	0	1	0	0	0	0	0	0	0	-8	0	-8	0	0	-9	-9	1	500	3	0	-9	-9	0	0	1	0	0	0	0	1	2	1	0	0	0	0	-9	0
21	828	2	1	SR019	26	2	2	1	1	0	0	0	0	0	0	0	0	0	0	0	-8	0	-8	0	0	-9	-9	1	1000	2	0	-9	-9	0	0	1	0	0	0	0	1	1	1	0	0	0	0	-9	0
20	828	2	1	SR020	24	1	2	1	1	0	0	0	0	0	0	0	0	0	0	0	-8	0	-8	0	0	-9	-9	1	1000	3	0	-9	-9	0	0	0	0	0	0	0	1	1	1	0	0	0	0	-9	0
22	828	2	1	SR021	22	2	2	1	0	0	0	0	0	1	0	0	0	0	0	0	-8	0	-8	0	1	1500	4	0	-9	-9	0	-9	-9	0	0	0	0	0	0	0	1	1	1	0	0	0	0	-9	0
23	828	2	1	SR022	12	1	2	1	0	0	0	0	0	1	0	0	0	0	0	0	-8	0	-8	0	1	1000	4	0	-9	-9	0	-9	-9	0	0	0	0	0	0	0	1	2	1	0	0	0	0	-9	0
24	828	2	1	SR023	19	1	1	1	0	0	0	0	0	0	0	1	0	0	0	0	-8	0	-8	0	1	2000	5	1	500	3	0	-9	-9	0	0	1	0	0	0	0	1	2	1	0	0	0	0	-9	0
25	828	2	1	SR024	15	2	2	2	1	0	0	0	0	0	0	0	0	0	0	0	-8	1	Febrile convulsion	1	0	-9	-9	0	-9	-9	0	-9	-9	0	0	0	0	0	0	0	1	2	0	0	0	0	0	-9	0
26	828	2	1	SR025	14	1	1	1	1	0	0	0	0	0	0	0	0	0	0	0	-8	0	-8	0	1	1500	5	1	500	3	0	-9	-9	0	0	1	0	0	0	0	1	2	0	0	0	0	0	-9	0
239	828	2	1	SR026	21	1	2	1	0	0	0	0	0	1	0	0	0	0	0	0	-8	0	-8	0	1	1500	3	0	-9	-9	0	-9	-9	0	0	0	0	0	0	0	1	-9	0	1	0	0	0	-9	0
28	828	2	1	SR027	15	2	2	2	1	0	0	0	0	0	0	0	0	0	0	0	-8	0	-8	1	0	-9	-9	0	-9	-9	0	-9	-9	0	0	0	0	0	0	0	1	2	0	0	0	0	0	-9	0
240	828	2	1	SR028	18	2	1	1	0	0	0	0	0	1	0	0	0	0	0	0	-8	0	-8	0	0	-9	-9	1	1000	3	0	-9	-9	0	0	0	0	0	0	0	1	2	1	0	0	0	0	-9	0
241	828	2	1	SR029	13	2	1	1	0	0	0	0	0	1	0	0	0	0	0	0	-8	0	-8	0	0	-9	-9	1	500	3	0	-9	-9	0	0	1	0	0	0	0	1	2	1	0	0	0	0	-9	0
242	828	2	1	SR030	31	1	2	1	0	0	0	0	0	1	0	0	0	0	0	0	-8	0	-8	0	0	-9	-9	1	500	2	0	-9	-9	0	0	0	0	0	0	0	1	1	1	0	0	0	0	-9	1
32	828	2	1	SR031	45	1	1	1	0	0	1	0	0	0	0	0	0	0	0	0	-8	1	AF,ED	1	0	-9	-9	0	-9	-9	0	-9	-9	0	0	0	0	0	0	0	1	2	1	0	0	1	0	-9	1
33	828	2	1	SR032	25	1	2	2	1	0	0	0	0	0	0	0	0	0	0	0	-8	0	-8	1	0	-9	-9	0	-9	-9	0	-9	-9	0	0	0	0	0	0	0	1	2	0	0	0	0	0	-9	0
34	828	2	1	SR033	36	2	2	1	0	0	0	0	0	0	0	0	0	0	0	1	Melioid (spleen abscess)	1	NHL	0	0	-9	-9	1	500	2	0	-9	-9	0	0	1	0	0	1	0	1	2	1	0	0	0	0	-9	1
243	828	2	1	SR034	51	1	2	1	0	0	0	0	0	1	0	0	0	0	0	0	-8	0	-8	0	0	-9	-9	1	1000	2	0	-9	-9	0	0	1	0	0	1	0	1	2	0	0	0	0	0	-9	1
36	828	2	1	SR035	36	1	2	1	0	0	0	0	0	0	0	0	0	0	0	0	-8	1	hepatitis	0	1	1500	5	0	-9	-9	0	-9	-9	0	0	0	0	0	0	0	1	2	0	0	0	0	0	-9	1
37	828	2	1	SR036	18	2	1	-9	1	0	0	0	0	0	0	0	0	0	0	0	-8	0	-8	0	0	-9	-9	1	1000	2	0	-9	-9	0	0	1	1	0	1	0	1	2	0	0	0	0	0	-9	0
244	828	2	1	SR037	40	2	2	1	1	0	0	0	0	0	0	0	0	0	0	0	-8	0	-8	0	0	-9	-9	0	-9	-9	1	1000	1	0	0	0	0	0	0	0	1	2	0	0	0	0	0	-9	1
39	828	2	1	SR038	33	1	2	1	0	0	0	0	0	0	0	0	0	0	0	1	Melioid	1	retinopathy	0	0	-9	-9	1	500	2	0	-9	-9	0	0	1	0	0	0	0	1	2	0	0	0	0	0	-9	1
40	828	2	1	SR039	34	2	2	1	1	0	0	0	0	0	0	0	0	0	0	0	-8	0	-8	0	0	-9	-9	0	-9	-9	1	1000	1	0	0	0	0	1	1	0	1	2	0	0	0	0	0	-9	1
245	828	2	1	SR040	34	1	2	1	0	0	0	0	0	0	0	0	0	0	1	0	-8	0	-8	1	0	-9	-9	0	-9	-9	0	-9	-9	0	0	0	0	0	0	0	1	2	0	0	0	0	0	-9	1
42	828	2	1	SR041	25	2	2	1	0	0	0	0	0	1	0	0	0	0	0	0	-8	0	-8	0	0	-9	-9	1	500	2	0	-9	-9	0	0	1	0	0	0	0	1	2	1	0	0	0	0	-9	0
246	828	2	1	SR042	39	2	2	1	1	0	0	0	0	0	0	0	0	0	0	0	-8	0	-8	0	0	-9	-9	1	1000	2	0	-9	-9	0	0	1	0	0	0	0	1	2	0	0	0	0	0	-9	1
247	828	2	1	SR043	57	2	2	1	0	0	0	0	0	1	0	0	0	0	0	0	-8	0	-8	0	0	-9	-9	-9	-9	-9	1	1000	1	0	0	1	0	1	1	0	1	2	0	0	0	0	0	-9	1
248	828	2	1	SR044	27	2	2	1	0	0	0	0	0	1	0	0	0	0	0	0	-8	0	-8	0	0	-9	-9	1	1000	2	0	-9	-9	0	0	1	0	0	0	0	1	2	1	0	0	0	0	-9	0
46	828	2	1	SR045	13	1	2	1	0	0	0	0	0	1	0	0	0	0	0	0	-8	1	ocular hypertension	0	1	1500	5	1	500	3	0	-9	-9	0	0	0	0	0	0	0	1	2	0	0	0	0	0	-9	0
47	828	2	1	SR046	18	1	2	1	0	0	0	0	0	1	0	0	0	0	0	0	-8	0	-8	0	1	1500	5	1	500	2	0	-9	-9	0	0	1	0	0	0	0	1	2	0	0	0	0	0	-9	0
48	828	2	1	SR047	20	2	2	1	0	0	0	0	0	0	0	0	0	0	0	1	systemic	0	-8	0	1	1000	5	1	1000	3	0	-9	-9	0	0	1	0	0	0	0	1	1	1	0	0	0	0	-9	0
49	828	2	1	SR048	19	1	2	2	0	0	0	0	0	0	0	0	0	0	0	0	-8	1	osteoporosis	1	0	-9	-9	0	-9	-9	0	-9	-9	0	0	0	0	0	0	0	1	2	0	0	0	0	0	-9	0
50	828	2	1	SR049	13	2	2	2	0	0	0	0	0	0	0	0	0	0	0	1	Pneumonia	1	Asthma	1	0	-9	-9	0	-9	-9	0	-9	-9	0	0	0	0	0	0	0	1	2	0	0	0	0	0	-9	0
51	828	2	1	SR050	24	2	2	1	1	0	0	0	0	0	0	0	0	0	0	0	-8	0	-8	0	1	1500	3	1	1000	3	0	-9	-9	0	0	1	0	0	0	0	1	2	1	0	0	0	0	-9	0
52	828	2	1	SR051	11	1	2	1	1	0	0	0	0	0	0	0	0	0	0	0	-8	0	-8	0	1	1000	6	1	1000	3	0	-9	-9	0	0	0	0	0	0	0	1	1	0	0	0	0	0	-9	0
53	828	2	1	SR052	23	2	2	-9	1	0	0	0	0	0	0	0	0	0	0	0	-8	0	-8	0	0	-9	-9	1	1000	2	0	-9	-9	0	0	0	0	0	0	0	1	2	1	0	0	0	0	-9	0
54	828	2	1	SR053	39	2	2	1	0	0	1	0	0	0	0	0	0	0	0	0	-8	1	DCM, osteoporosis	0	1	2000	3	1	1000	3	0	-9	-9	0	0	0	0	0	0	0	1	2	1	0	0	0	0	-9	1
55	828	2	1	SR054	23	1	2	1	0	0	0	0	0	0	0	0	0	0	0	1	Aeromonas, Sobria	0	-8	0	1	1500	5	1	1000	2	0	-9	-9	0	0	1	0	0	0	0	1	2	1	0	0	0	0	-9	0
249	828	2	1	SR055	35	2	2	1	0	0	0	0	0	0	0	0	0	0	0	0	-8	1	cirrhosis, AVN, CPPD	0	1	2000	4	0	-9	-9	0	-9	-9	0	0	0	0	0	0	0	1	1	1	0	0	0	0	-9	1
250	828	2	1	SR056	26	2	2	1	1	0	0	0	0	0	0	0	0	0	0	0	-8	0	-8	0	0	-9	-9	1	500	3	0	-9	-9	0	0	1	0	0	0	0	1	2	1	0	0	0	0	-9	0
57	828	2	1	SR057	44	2	2	2	0	0	0	0	0	0	0	0	0	0	0	0	-8	1	Hepatic encephalopathy, cirrhosis	1	0	-9	-9	0	-9	-9	0	-9	-9	0	0	0	0	0	0	0	1	2	1	0	0	0	0	-9	1
58	828	2	1	SR058	49	1	1	1	1	0	0	0	0	0	0	0	0	0	0	0	-8	0	-8	0	0	-9	-9	1	1000	2	0	-9	-9	0	0	1	0	0	0	0	1	2	0	0	0	0	0	-9	1
59	828	2	1	SR059	28	2	1	1	0	0	0	1	0	0	0	0	0	0	0	0	-8	0	-8	0	1	2000	3	1	500	2	0	-9	-9	0	0	1	0	0	0	0	1	-9	1	1	0	0	0	-9	0
60	828	2	1	SR060	15	2	2	1	1	0	0	0	0	0	0	0	0	0	0	0	-8	1	BMT (2550)	0	1	1000	2	1	500	2	0	-9	-9	0	0	1	0	0	0	0	1	2	0	0	0	0	0	-9	0
251	828	2	1	SR061	11	2	2	1	1	0	0	0	0	0	0	0	0	0	0	0	-8	0	-8	1	0	-9	-9	0	-9	-9	0	-9	-9	0	0	0	0	0	0	0	1	2	0	0	0	0	0	-9	0
61	828	2	1	SR062	31	2	2	1	0	0	0	0	0	1	0	0	0	0	0	0	-8	0	-8	1	0	-9	-9	0	-9	-9	0	-9	-9	0	0	0	0	0	0	0	1	2	1	0	0	0	0	-9	1
252	828	2	1	SR063	54	2	1	2	0	0	1	0	0	0	0	0	0	0	0	0	-8	1	MS, MR, TR, AF	1	0	-9	-9	0	-9	-9	0	-9	-9	0	0	0	0	0	0	0	1	1	0	0	0	0	0	-9	1
63	828	2	1	SR064	30	1	2	1	0	0	0	0	0	1	0	0	0	0	0	0	-8	1	nasal polyp	1	0	-9	-9	0	-9	-9	0	-9	-9	0	0	0	0	0	0	0	1	2	1	0	0	1	0	-9	1
64	828	2	1	SR065	47	2	2	1	0	0	0	0	0	0	0	0	0	0	0	1	Nocardia	1	Arthritis HSV kerotouveitis AIHA	0	0	-9	-9	1	500	2	0	-9	-9	0	0	1	0	0	1	0	1	2	0	0	0	0	0	-9	1
65	828	2	1	SR066	23	2	2	1	1	0	0	0	0	0	0	0	0	0	0	0	-8	1	Ebstein anomaly	1	0	-9	-9	0	-9	-9	0	-9	-9	0	0	0	0	0	0	0	1	1	0	0	0	0	0	-9	0
253	828	2	1	SR067	26	1	2	1	0	0	1	0	0	0	0	0	0	0	0	0	-8	1	pericarditis	0	1	2000	4	0	-9	-9	0	-9	-9	1	1	0	0	0	0	0	1	2	1	0	0	0	0	-9	0
254	828	2	1	SR068	31	2	2	2	1	0	0	0	0	0	0	0	0	0	0	0	-8	0	-8	0	0	-9	-9	1	500	1	0	-9	-9	0	0	0	0	0	0	0	1	2	1	0	0	0	0	-9	1
66	828	2	1	SR069	27	2	1	1	0	0	0	0	0	0	0	0	0	0	0	1	HIC : NG	0	-8	0	0	-9	-9	1	500	1	0	-9	-9	0	0	1	0	0	0	0	1	2	1	0	0	0	0	-9	0
67	828	2	1	SR070	37	1	-9	1	0	0	0	0	0	0	0	0	0	0	0	1	H1N1	0	-8	0	0	-9	-9	0	-9	-9	1	1000	1	0	0	1	1	0	1	0	1	2	0	0	0	0	0	-9	1
255	828	2	1	SR071	53	1	2	1	0	0	0	0	0	1	0	0	0	0	0	0	-8	0	-8	1	0	-9	-9	0	-9	-9	0	-9	-9	0	0	0	0	0	0	0	1	2	1	0	0	0	0	-9	1
256	828	2	1	SR072	26	1	2	-9	0	0	0	0	0	1	0	0	0	0	0	0	-8	0	-8	0	0	-9	-9	1	500	1	0	-9	-9	0	0	0	0	0	0	0	1	2	1	0	0	0	0	-9	0
68	828	2	1	SR073	27	2	2	1	1	0	0	0	0	0	0	0	0	0	0	0	-8	0	-8	0	0	-9	-9	1	1000	2	0	-9	-9	0	0	0	0	0	0	0	1	2	0	0	0	0	0	-9	0
257	828	2	1	SR074	15	2	2	1	0	0	0	0	0	1	0	0	0	0	0	0	-8	0	-8	0	0	-9	-9	1	1000	3	0	-9	-9	0	0	1	0	0	0	0	1	2	0	0	0	0	0	-9	0
69	828	2	1	SR075	19	2	2	1	0	0	0	0	0	0	0	0	0	0	0	1	NG	1	MR SIP MVR	0	1	1500	4	1	1000	2	0	-9	-9	0	0	1	0	0	1	0	1	1	1	0	0	0	0	-9	0
70	828	2	1	SR076	15	2	2	2	1	0	0	0	0	0	0	0	0	0	0	0	-8	0	-8	1	0	-9	-9	0	-9	-9	0	-9	-9	0	0	0	0	0	0	0	1	1	1	0	0	0	0	-9	0
71	828	2	1	SR077	12	2	2	2	1	0	0	0	0	0	0	0	0	0	0	0	-8	0	-8	1	0	-9	-9	0	-9	-9	0	-9	-9	0	0	0	0	0	0	0	1	2	0	0	0	0	0	-9	0
72	828	2	1	SR078	19	1	2	1	0	0	0	0	0	0	0	0	0	0	0	0	-8	1	pneumonia	0	1	2000	7	1	1000	3	0	-9	-9	0	0	1	0	0	0	0	1	2	1	0	0	0	0	-9	0
258	828	2	1	SR079	29	1	2	1	1	0	0	0	0	0	0	0	0	0	0	0	-8	0	-8	0	0	-9	-9	1	500	3	0	-9	-9	0	0	1	0	0	0	0	1	2	0	0	0	0	0	-9	0
73	828	2	1	SR080	11	2	1	1	1	0	0	0	0	0	0	0	0	0	0	0	-8	1	APGN seizure	0	0	-9	-9	1	500	2	0	-9	-9	0	0	1	0	0	1	0	1	2	0	0	0	0	0	-9	0
259	828	2	1	SR081	52	1	2	-9	0	0	0	0	0	0	0	0	0	0	0	1	E. coli	1	thrombophebitis, septic shock, alchoholic cirrhosis, hypo K	0	0	-9	-9	1	500	2	0	-9	-9	0	0	1	0	0	1	0	1	2	0	0	0	0	0	-9	1
74	828	2	1	SR082	49	2	1	2	0	0	0	0	0	0	0	0	0	0	0	0	-8	1	skin abscess	1	0	-9	-9	0	-9	-9	0	-9	-9	0	0	0	0	0	0	0	1	2	0	0	0	0	0	-9	1
75	828	2	1	SR083	13	1	2	1	0	0	0	0	0	0	0	0	0	0	0	1	Klebsiella	1	otitis media	0	0	-9	-9	1	500	1	0	-9	-9	0	0	0	0	0	0	0	1	2	0	0	0	0	0	-9	0
76	828	2	1	SR084	32	2	2	1	0	0	0	0	0	0	0	0	0	0	0	1	NG	1	AIHA, osteoporosis , ladunar infarction	0	1	1500	2	0	-9	-9	0	-9	-9	0	0	0	1	0	1	0	1	1	1	0	0	0	0	-9	1
77	828	2	1	SR085	36	2	2	1	0	0	0	1	0	0	0	0	0	0	0	0	-8	1	ovarian cyst, Follicular adenoma	0	0	-9	-9	1	500	1	0	-9	-9	0	0	1	0	0	0	0	1	2	0	0	0	0	0	-9	1
78	828	2	1	SR086	31	2	2	1	1	0	0	0	0	0	0	0	0	0	0	0	-8	0	-8	0	0	-9	-9	1	500	1	0	-9	-9	0	0	1	0	0	1	0	1	2	1	0	0	0	0	-9	1
79	828	2	1	SR087	20	2	2	2	0	0	1	0	0	0	0	0	0	0	0	0	-8	1	RHD (MR,TR)	1	0	-9	-9	0	-9	-9	0	-9	-9	0	0	0	0	0	0	0	1	2	0	0	0	0	0	-9	0
80	828	2	1	SR088	64	1	2	1	0	0	0	0	0	0	0	0	0	0	0	0	-8	1	cirrhosis	1	0	-9	-9	0	-9	-9	0	-9	-9	0	0	0	0	0	0	0	-9	2	0	0	0	0	0	-9	1
81	828	2	1	SR089	20	2	2	1	1	0	0	0	0	0	0	0	0	0	0	0	-8	0	-8	0	1	2000	6	1	1000	3	0	-9	-9	0	0	1	0	0	0	0	1	2	0	0	0	0	0	-9	0
82	828	2	1	SR090	19	2	2	1	0	0	0	0	0	1	0	0	0	0	0	0	-8	0	-8	0	1	2000	5	1	1000	3	0	-9	-9	0	0	0	0	0	0	0	1	1	1	0	0	0	0	-9	0
83	828	2	1	SR091	22	1	2	1	0	0	0	0	0	0	0	0	0	0	0	1	Maltophilia	0	-8	0	1	2000	5	1	1000	3	0	-9	-9	0	0	1	0	0	0	0	1	2	1	0	0	0	0	-9	0
84	828	2	1	SR092	12	2	1	2	1	0	0	0	0	0	0	0	0	0	0	0	-8	0	-8	1	0	-9	-9	0	-9	-9	0	-9	-9	0	0	0	0	0	0	0	1	2	0	0	0	0	0	-9	0
85	828	2	1	SR093	26	2	1	1	0	0	0	0	0	0	0	0	0	0	0	0	-8	1	AIHA	0	1	1500	7	0	-9	-9	0	-9	-9	0	0	0	0	0	0	0	1	1	1	0	0	0	0	-9	0
86	828	2	1	SR094	21	1	2	1	1	0	0	0	0	0	0	0	0	0	0	0	-8	0	-8	0	0	-9	-9	1	500	3	0	-9	-9	0	0	0	0	0	0	0	1	2	1	0	0	0	0	-9	0
87	828	2	1	SR095	26	2	2	1	0	0	0	0	0	1	0	0	0	0	0	0	-8	0	-8	0	0	-9	-9	1	1000	3	0	-9	-9	0	0	1	0	0	0	0	1	2	0	0	0	0	0	-9	0
88	828	2	1	SR096	30	1	1	1	0	0	1	0	0	0	0	0	0	0	0	0	-8	1	cardiac arrest	0	1	2500	3	1	500	3	0	-9	-9	0	0	0	0	0	0	0	1	2	1	0	0	0	0	-9	1
89	828	2	1	SR097	27	2	1	1	1	0	0	0	0	0	0	0	0	0	0	0	-8	0	-8	0	1	2500	6	1	500	3	0	-9	-9	0	0	1	0	0	1	0	1	2	0	0	0	0	0	-9	0
90	828	2	1	SR098	28	2	1	1	0	0	0	0	0	0	0	0	0	0	0	1	Klebsiella	0	-8	0	1	1500	5	0	-9	-9	0	-9	-9	0	0	0	0	0	0	0	1	2	1	0	0	0	0	-9	0
91	828	2	1	SR099	22	1	2	1	1	0	0	0	0	0	0	0	0	0	0	0	-8	0	-8	0	1	2000	4	0	-9	-9	0	-9	-9	0	0	0	0	0	0	0	1	1	1	0	0	0	0	-9	0
260	828	2	1	SR100	14	2	2	1	1	0	0	0	0	0	0	0	0	0	0	0	-8	1	bilateral SNHL	0	1	1500	5	0	-9	-9	0	-9	-9	0	0	0	0	0	0	0	1	2	0	0	0	0	0	-9	0
261	828	2	1	SR101	15	1	-9	-9	1	0	0	0	0	0	0	0	0	0	0	0	-8	0	-8	0	1	500	2	0	-9	-9	0	-9	-9	0	0	0	0	0	0	0	1	2	1	0	0	0	0	-9	0
92	828	2	1	SR102	21	2	2	1	1	0	0	0	0	0	0	0	0	0	0	0	-8	0	-8	0	0	-9	-9	1	1000	3	0	-9	-9	0	0	1	0	0	0	0	1	2	0	0	0	0	0	-9	0
262	828	2	1	SR103	16	2	2	1	0	0	0	0	0	1	0	0	0	0	0	0	-8	1	PU perforate	0	1	500	2	1	500	2	0	-9	-9	0	0	0	0	0	0	0	1	2	0	0	0	0	0	-9	0
93	828	2	1	SR104	14	2	2	1	1	0	0	0	0	0	0	0	0	0	0	0	-8	0	-8	1	0	-9	-9	0	-9	-9	0	-9	-9	0	0	0	0	0	0	0	1	2	0	0	0	0	0	-9	0
94	828	2	1	SR105	13	2	2	1	0	0	0	0	0	1	0	0	0	0	0	0	-8	0	-8	0	0	-9	-9	1	500	3	0	-9	-9	0	0	1	0	0	0	0	1	2	0	0	0	0	0	-9	0
95	828	2	1	SR106	25	1	2	2	1	0	0	0	0	0	0	0	0	0	0	0	-8	0	-8	1	0	-9	-9	0	-9	-9	0	-9	-9	0	0	0	0	0	0	0	1	2	0	0	0	0	0	-9	0
263	828	2	1	SR107	23	2	2	1	1	0	0	0	0	0	0	0	0	0	0	0	-8	0	-8	0	1	1000	3	1	500	2	0	-9	-9	0	0	0	0	0	0	0	1	2	1	0	0	0	0	-9	0
97	828	2	1	SR108	21	1	2	1	0	0	0	0	0	0	0	0	0	0	0	1	Rotavirus	1	cirrhosis	0	1	1500	2	0	-9	-9	0	-9	-9	0	0	0	0	0	0	0	1	2	0	0	0	0	0	-9	0
98	828	2	1	SR109	50	1	2	1	0	0	0	0	0	1	0	0	0	0	0	0	-8	0	-8	0	0	-9	-9	1	500	2	0	-9	-9	0	0	0	0	0	0	0	1	2	0	0	0	0	0	-9	1
99	828	2	1	SR110	10	2	1	1	1	0	0	0	0	0	0	0	0	0	0	0	-8	0	-8	0	0	-9	-9	1	1000	2	0	-9	-9	0	0	0	0	0	0	0	1	2	1	0	0	0	0	-9	0
100	828	2	1	SR111	24	2	2	1	0	0	0	0	0	0	0	0	0	0	0	1	Melioid	0	-8	0	1	2000	7	1	1000	2	0	-9	-9	0	0	1	0	0	0	0	1	2	1	0	0	0	0	-9	0
101	828	2	-9	SR112	15	2	-9	1	1	0	0	0	0	0	0	0	0	0	0	0	-8	0	-8	1	0	-9	-9	0	-9	-9	0	-9	-9	0	0	0	0	0	0	0	1	1	0	0	0	0	0	-9	0
102	828	2	1	SR113	16	1	2	1	0	0	0	0	0	0	0	0	0	0	0	1	Vibrio cholerae	0	-8	0	1	1000	3	1	1000	3	0	-9	-9	0	0	1	0	0	0	0	1	2	1	0	0	0	0	-9	0
103	828	2	1	SR114	25	2	2	1	0	0	0	0	0	1	0	0	0	0	0	0	-8	0	-8	0	0	-9	-9	1	1000	3	0	-9	-9	0	0	1	0	0	0	0	1	1	0	0	0	0	0	-9	0
104	828	2	1	SR115	21	2	2	1	0	0	0	0	0	1	0	0	0	0	0	0	-8	0	-8	0	1	1500	5	0	-9	-9	0	-9	-9	0	0	0	0	0	0	0	1	2	1	0	0	0	0	-9	0
105	828	2	1	SR116	10	1	2	1	0	0	0	0	0	1	0	0	0	0	0	0	-8	0	-8	0	1	1000	4	1	500	2	0	-9	-9	0	0	1	0	0	0	0	1	2	0	0	0	0	0	-9	0
106	828	2	1	SR117	12	2	1	2	1	0	0	0	0	0	0	0	0	0	0	0	-8	0	-8	1	0	-9	-9	0	-9	-9	0	-9	-9	0	0	0	0	0	0	0	1	1	0	0	0	0	0	-9	0
107	828	2	1	SR118	18	2	2	1	0	0	0	0	0	1	0	0	0	0	0	0	-8	0	-8	0	1	1000	4	1	1000	2	0	-9	-9	0	0	1	0	0	0	0	1	2	1	0	0	0	0	-9	0
108	828	2	1	SR119	21	2	2	1	1	0	0	0	0	0	0	0	0	0	0	0	-8	0	-8	0	0	-9	-9	1	1500	3	0	-9	-9	0	0	1	0	0	0	0	1	2	0	0	0	0	0	-9	0
264	828	2	1	SR120	10	2	2	1	1	0	0	0	0	0	0	0	0	0	0	0	-8	0	-8	0	1	750	4	0	-9	-9	0	-9	-9	0	0	0	0	0	0	0	1	2	0	0	0	0	0	-9	0
109	828	2	1	SR121	23	2	-9	2	0	0	0	0	0	1	0	0	0	0	0	0	-8	1	ESRD	1	0	-9	-9	0	-9	-9	0	-9	-9	0	0	0	0	0	0	0	1	1	0	0	0	0	0	-9	0
110	828	2	1	SR122	53	2	2	2	1	0	0	0	0	0	0	0	0	0	0	0	-8	1	MM	1	0	-9	-9	0	-9	-9	0	-9	-9	0	0	0	0	0	0	0	1	2	0	0	0	0	0	-9	1
111	828	2	1	SR123	20	2	2	1	0	0	0	0	0	1	0	0	0	0	0	0	-8	0	-8	1	0	-9	-9	0	-9	-9	0	-9	-9	0	0	0	0	0	0	0	1	2	0	0	0	0	0	-9	0
112	828	2	1	SR124	55	1	1	1	0	0	0	0	0	0	0	0	0	0	0	0	-8	1	cirrhosis	0	0	-9	-9	1	1000	2	0	-9	-9	0	0	1	0	0	0	0	1	2	0	0	0	0	0	-9	1
113	828	2	1	SR125	31	1	2	2	0	0	0	0	0	0	0	0	0	0	0	1	Denque Pneumonia	0	-8	1	0	-9	-9	0	-9	-9	0	-9	-9	0	0	0	0	0	0	0	2	2	0	0	0	0	0	-9	1
114	828	2	1	SR126	22	2	2	1	0	0	0	0	0	0	0	0	0	0	0	1	Melioid	1	thrombophlebitis	0	0	-9	-9	1	1000	3	0	-9	-9	0	0	1	0	0	0	0	1	2	1	0	0	0	0	-9	0
115	828	2	1	SR127	15	2	2	1	0	0	0	0	0	1	0	0	0	0	0	0	-8	1	SNHL	1	0	-9	-9	0	-9	-9	0	-9	-9	0	0	0	0	0	0	0	1	2	0	0	0	0	0	-9	0
116	828	2	1	SR128	22	1	2	1	0	0	0	0	0	1	0	0	0	0	0	0	-8	0	-8	0	0	-9	-9	1	1000	3	0	-9	-9	0	0	1	0	0	0	0	1	2	0	0	0	0	0	-9	0
117	828	2	-9	SR129	12	2	2	1	0	0	0	0	0	0	0	0	0	0	0	1	HIC : NG	0	-8	0	1	1500	7	0	-9	-9	0	-9	-9	0	0	0	0	0	0	0	1	2	1	0	0	0	0	-9	0
265	828	2	1	SR130	14	1	2	1	1	0	0	0	0	0	0	0	0	0	0	0	-8	0	-8	0	0	-9	-9	1	1000	2	0	-9	-9	0	0	0	0	0	0	0	1	2	1	0	0	0	0	-9	0
266	828	2	1	SR131	61	1	2	1	0	0	0	0	0	0	0	0	0	0	0	0	-8	1	cirrhosis	0	0	-9	-9	1	500	2	0	-9	-9	0	0	1	0	0	0	0	1	2	0	0	0	0	0	-9	1
118	828	2	1	SR132	30	1	2	1	0	0	0	0	0	0	0	0	0	0	0	1	Klebsiella	0	-8	0	1	2000	4	0	-9	-9	0	-9	-9	0	0	0	0	0	0	0	1	2	0	0	0	0	0	-9	1
119	828	2	1	SR133	17	1	2	1	0	0	0	0	0	1	0	0	0	0	0	0	-8	0	-8	0	0	-9	-9	1	1000	2	0	-9	-9	0	0	0	0	0	0	0	1	2	1	0	0	0	0	-9	0
120	828	2	1	SR134	11	2	2	1	0	0	0	0	0	1	0	0	0	0	0	0	-8	0	-8	0	1	1000	5	1	500	3	0	-9	-9	0	0	1	0	0	0	0	1	2	0	0	0	0	0	-9	0
121	828	2	1	SR135	14	2	2	1	0	0	0	0	0	1	0	0	0	0	0	0	-8	0	-8	0	1	1000	4	1	1000	2	0	-9	-9	0	0	1	0	0	0	0	1	1	1	0	0	0	0	-9	0
122	828	2	1	SR136	20	2	2	1	1	0	0	0	0	0	0	0	0	0	0	0	-8	0	-8	0	0	-9	-9	1	1000	3	0	-9	-9	0	0	0	0	0	0	0	1	1	0	0	0	0	0	-9	0
123	828	2	1	SR137	11	2	1	2	0	0	0	0	0	0	0	1	0	0	0	0	-8	0	-8	1	0	-9	-9	0	-9	-9	0	-9	-9	0	0	0	0	0	0	0	1	2	0	0	0	0	0	-9	0
124	828	2	1	SR138	11	1	2	1	0	0	0	0	0	1	0	0	0	0	0	0	-8	1	pharyngotonsillitis	0	1	1000	4	1	1000	3	0	-9	-9	0	0	0	0	0	0	0	1	2	1	0	0	0	0	-9	0
125	828	2	1	SR139	28	1	2	1	0	0	1	0	0	0	0	0	0	0	0	0	-8	1	pericardial effusion	0	1	2000	4	1	1000	2	0	-9	-9	0	0	1	0	0	0	0	1	2	1	0	0	1	0	-9	0
126	828	2	1	SR140	46	2	2	1	0	0	0	0	0	1	0	0	0	0	0	0	-8	0	-8	1	0	-9	-9	0	-9	-9	0	-9	-9	0	0	0	0	0	0	0	1	2	0	0	1	0	0	-9	1
127	828	2	1	SR141	16	1	2	1	0	0	0	0	0	0	0	0	1	0	0	0	-8	0	-8	0	1	1000	5	0	-9	-9	0	-9	-9	0	0	0	0	0	0	0	1	2	1	0	0	0	0	-9	0
267	828	2	1	SR142	12	1	2	1	0	0	0	0	0	1	0	0	0	0	0	0	-8	1	hypertension	0	0	-9	-9	1	1000	2	0	-9	-9	0	0	1	0	0	0	0	1	2	0	0	0	0	0	-9	0
128	828	2	1	SR143	30	2	2	2	1	0	0	0	0	0	0	0	0	0	0	0	-8	0	-8	1	0	-9	-9	0	-9	-9	0	-9	-9	0	0	0	0	0	0	0	2	1	0	0	0	0	0	-9	1
129	828	2	1	SR144	13	2	-9	1	0	0	0	0	0	1	0	0	0	0	0	0	-8	0	-8	0	1	1000	5	1	1000	3	0	-9	-9	0	0	0	0	0	0	0	1	1	0	0	0	0	0	-9	0
130	828	2	1	SR145	16	1	2	2	0	0	0	0	0	0	0	0	0	0	0	1	Dengue	0	-8	1	0	-9	-9	0	-9	-9	0	-9	-9	0	0	0	0	0	0	0	1	2	0	0	0	0	0	-9	0
131	828	2	1	SR146	21	2	2	2	1	0	0	0	0	0	0	0	0	0	0	0	-8	0	-8	1	0	-9	-9	0	-9	-9	0	-9	-9	0	0	0	0	0	0	0	1	2	0	0	0	0	0	-9	0
132	828	2	1	SR147	34	2	2	1	0	0	0	0	0	1	0	0	0	0	0	0	-8	0	-8	1	0	-9	-9	0	-9	-9	0	-9	-9	0	0	0	0	0	0	0	1	2	1	0	0	1	0	-9	1
133	828	2	1	SR148	17	2	-9	1	1	0	0	0	0	0	0	0	0	0	0	0	-8	0	-8	0	1	2000	6	0	-9	-9	0	-9	-9	0	0	0	0	0	0	0	1	2	0	0	0	0	0	-9	0
134	828	2	1	SR149	22	2	2	1	0	1	0	0	0	0	0	0	0	0	0	0	-8	1	tonsillar hypertrophy	0	0	-9	-9	1	1000	3	0	-9	-9	0	0	1	0	0	0	0	1	2	1	0	0	0	0	-9	0
135	828	2	1	SR150	16	2	2	1	0	0	1	0	0	0	0	0	0	0	0	0	-8	0	-8	0	0	-9	-9	1	1000	3	0	-9	-9	0	0	1	0	0	0	0	1	1	1	0	0	0	0	-9	0
268	828	2	1	SR151	11	2	-9	2	1	0	0	0	0	0	0	0	0	0	0	0	-8	0	-8	0	1	1000	3	0	-9	-9	0	-9	-9	0	0	0	0	0	0	0	1	2	0	0	0	0	0	-9	0
136	828	2	1	SR152	13	1	2	1	0	0	0	1	0	0	0	0	0	0	0	0	-8	0	-8	0	0	-9	-9	1	500	3	0	-9	-9	0	0	0	0	0	0	0	1	2	1	0	0	0	0	-9	0
269	828	2	1	SR153	15	1	2	-9	0	0	0	0	0	0	0	0	0	0	0	1	(liver abscess) Klebsiella pneumoniae	0	-8	0	0	-9	-9	1	1000	2	0	-9	-9	0	0	1	0	0	0	0	1	1	1	0	0	0	0	-9	0
270	828	2	1	SR154	47	1	2	2	1	0	0	0	0	0	0	0	0	0	0	0	-8	1	aplstic anemia	1	0	-9	-9	0	-9	-9	0	-9	-9	0	0	0	0	0	0	0	1	2	0	0	0	0	0	-9	1
137	828	2	1	SR155	39	2	2	1	0	0	0	0	1	0	0	0	0	0	0	0	-8	0	-8	0	0	-9	-9	1	500	2	0	-9	-9	0	0	0	0	0	0	0	1	1	0	0	0	0	0	-9	1
138	828	2	1	SR156	11	1	-9	1	0	0	0	0	0	1	0	0	0	0	0	0	-8	0	-8	0	0	-9	-9	1	500	3	0	-9	-9	0	0	1	0	0	0	0	1	2	0	0	0	0	0	-9	0
139	828	2	1	SR157	9	1	2	1	0	0	0	0	0	0	1	0	0	0	0	0	-8	0	-8	0	0	-9	-9	1	500	2	0	-9	-9	0	0	1	0	0	0	0	1	2	0	0	0	0	0	-9	0
140	828	2	1	SR158	16	1	2	1	0	0	0	0	0	0	0	1	0	0	0	0	-8	1	Lt ovarian PCO	0	1	1000	4	1	1000	3	0	-9	-9	0	0	1	0	0	0	0	1	1	0	0	0	0	0	-9	0
141	828	2	1	SR159	19	2	2	1	0	0	0	0	0	0	0	0	1	0	0	0	-8	0	-8	0	0	-9	-9	1	1000	2	0	-9	-9	0	0	1	0	0	0	0	1	2	0	0	0	0	0	-9	0
142	828	2	1	SR160	18	1	2	1	0	0	0	0	0	0	0	0	0	1	0	0	-8	0	-8	1	0	-9	-9	0	-9	-9	0	-9	-9	0	0	0	0	0	0	0	1	1	1	0	0	0	0	-9	0
271	828	2	1	SR161	19	1	2	1	1	0	0	0	0	0	0	0	0	0	0	0	-8	1	polycystic kidney	0	0	-9	-9	1	1000	3	0	-9	-9	0	0	1	0	0	0	0	1	2	0	0	0	0	0	-9	0
143	828	2	1	SR162	20	1	2	1	0	0	0	0	0	0	0	0	0	0	1	0	-8	1	Hemolysis	1	0	-9	-9	0	-9	-9	0	-9	-9	0	0	0	0	0	0	0	1	2	0	0	0	0	0	-9	0
144	828	2	1	SR163	16	2	2	1	0	0	0	0	0	0	0	0	0	0	0	0	-8	0	-8	0	0	-9	-9	1	1000	3	0	-9	-9	0	0	1	0	0	0	0	1	2	1	0	0	0	0	-9	0
145	828	2	1	SR164	19	2	2	1	0	0	0	0	0	0	0	0	0	0	0	0	-8	1	arthropathy	1	0	-9	-9	0	-9	-9	0	-9	-9	0	0	0	0	0	0	0	1	2	0	0	0	0	0	-9	0
146	828	2	1	SR165	15	2	2	1	1	0	0	0	0	0	0	0	0	0	0	0	-8	0	-8	0	1	1000	4	1	500	3	0	-9	-9	0	0	1	0	0	1	0	1	2	1	0	0	0	0	-9	0
147	828	2	1	SR166	18	1	2	1	0	0	0	0	0	1	0	0	0	0	0	0	-8	1	Parafinoma	0	1	1500	5	1	500	3	0	-9	-9	0	0	0	0	0	0	0	1	2	1	0	0	0	0	-9	0
148	828	2	1	SR167	10	1	2	2	1	0	0	0	0	0	0	0	0	0	0	0	-8	1	LN Class IV	1	0	-9	-9	0	-9	-9	0	-9	-9	0	0	0	0	0	0	0	1	2	0	0	0	0	0	-9	0
149	828	2	1	SR168	16	2	2	1	0	0	0	0	0	0	0	0	0	0	0	1	Dengue	0	-8	0	1	1000	4	1	1000	3	0	-9	-9	0	0	0	0	0	0	0	1	1	1	0	0	0	0	-9	0
150	828	2	1	SR169	14	2	2	1	1	0	0	0	0	0	0	0	0	0	0	0	-8	0	-8	0	1	1000	4	0	-9	-9	1	1000	1	0	0	0	0	0	0	0	1	2	0	0	0	0	0	-9	0
151	828	2	1	SR170	11	1	2	1	1	0	0	0	0	0	0	0	0	0	0	0	-8	0	-8	0	1	1500	5	0	-9	-9	0	-9	-9	0	0	0	0	0	0	0	1	2	1	0	0	0	0	-9	0
152	828	2	1	SR171	25	1	2	1	1	0	0	0	0	0	0	0	0	0	0	0	-8	0	-8	0	1	1500	4	1	1000	3	0	-9	-9	0	0	1	0	0	0	0	1	1	1	0	0	0	0	-9	0
153	828	2	1	SR172	10	2	2	1	1	0	0	0	0	0	0	0	0	0	0	0	-8	0	-8	0	0	-9	-9	0	-9	-9	1	500	1	0	0	0	0	0	0	0	1	1	0	0	0	0	0	-9	0
154	828	2	1	SR173	23	1	2	2	0	0	0	0	0	0	0	0	0	0	0	1	chicken pox	0	-8	1	0	-9	-9	0	-9	-9	0	-9	-9	0	0	0	0	0	0	0	1	2	0	0	0	0	0	-9	0
272	828	2	1	SR174	44	1	1	2	1	0	0	0	0	0	0	0	0	0	0	0	-8	0	-8	1	0	-9	-9	0	-9	-9	0	-9	-9	0	0	0	0	0	0	0	1	1	0	0	0	0	0	-9	1
155	828	2	1	SR176	16	1	2	1	1	0	0	0	0	0	0	0	0	0	0	0	-8	0	-8	0	1	1500	7	1	1000	3	0	-9	-9	0	0	1	0	0	0	0	1	2	1	0	0	0	0	-9	0
156	828	2	1	SR177	30	2	2	1	0	0	0	0	0	0	0	0	0	0	0	1	Parapharyngeal Abcess	1	osteoporosis	0	0	-9	-9	1	1000	3	0	-9	-9	0	0	1	0	0	1	0	1	2	1	0	0	0	0	-9	1
273	828	2	1	SR178	42	2	2	1	1	0	0	0	0	0	0	0	0	0	0	0	-8	1	overian cyst	0	0	-9	-9	1	500	2	0	-9	-9	0	0	1	0	0	0	0	1	2	0	0	0	0	0	-9	1
274	828	2	1	SR179	43	1	2	1	1	0	0	0	0	0	0	0	0	0	0	0	-8	1	PNH	0	0	-9	-9	1	500	1	0	-9	-9	0	0	1	0	0	0	0	1	2	0	0	0	0	0	-9	1
157	828	2	1	SR180	19	2	1	2	1	0	0	0	0	0	0	0	0	0	0	0	-8	0	-8	1	0	-9	-9	0	-9	-9	0	-9	-9	0	0	0	0	0	0	0	1	2	0	0	0	0	0	-9	0
158	828	2	1	SR181	13	2	2	1	1	0	0	0	0	0	0	0	0	0	0	0	-8	0	-8	0	0	-9	-9	1	500	3	0	-9	-9	0	0	1	0	0	0	0	1	2	0	0	0	0	0	-9	0
159	828	2	1	SR182	10	1	2	1	1	0	0	0	0	0	0	0	0	0	0	0	-8	0	-8	0	0	-9	-9	1	1000	2	0	-9	-9	0	0	0	0	0	0	0	1	2	0	0	0	0	0	-9	0
275	828	2	1	SR183	16	2	2	1	0	0	0	0	0	0	0	0	0	0	0	1	Klebsiella (LN), Klebsiella (Parotid)	0	-8	0	1	1500	3	1	1000	3	0	-9	-9	0	0	0	0	0	0	0	1	2	1	0	0	0	0	-9	0
276	828	2	1	SR184	15	2	2	1	1	0	0	0	0	0	0	0	0	0	0	0	-8	0	-8	0	0	-9	-9	1	500	3	0	-9	-9	0	0	1	0	0	0	0	1	2	1	0	0	0	0	-9	0
160	828	2	1	SR185	16	1	2	2	1	0	0	0	0	0	0	0	0	0	0	0	-8	0	-8	1	0	-9	-9	0	-9	-9	0	-9	-9	0	0	0	0	0	0	0	1	2	1	0	0	0	0	-9	0
277	828	2	1	SR186	13	1	2	1	0	0	0	0	0	1	0	0	0	0	0	0	-8	0	-8	0	0	-9	-9	1	500	3	0	-9	-9	0	0	1	0	0	0	0	1	1	0	0	0	0	0	-9	0
161	828	2	1	SR187	25	2	2	2	1	0	0	0	0	0	0	0	0	0	0	0	-8	0	-8	1	0	-9	-9	0	-9	-9	0	-9	-9	0	0	0	0	0	0	0	1	2	0	0	0	0	0	-9	0
162	828	2	1	SR188	16	1	2	1	1	0	0	0	0	0	0	0	0	0	0	0	-8	0	-8	0	1	1000	3	0	-9	-9	0	-9	-9	0	0	0	0	0	0	0	1	2	0	0	0	0	0	-9	0
163	828	2	1	SR189	14	2	2	2	1	0	0	0	0	0	0	0	0	0	0	0	-8	0	-8	1	0	-9	-9	0	-9	-9	0	-9	-9	0	0	0	0	0	0	0	2	2	0	0	0	0	0	-9	0
164	828	2	1	SR190	17	2	2	2	0	0	0	0	0	0	0	0	0	1	0	0	-8	1	Lt frontal infraction	1	0	-9	-9	0	-9	-9	0	-9	-9	0	0	0	0	0	0	0	1	2	0	0	0	0	0	-9	0
165	828	2	1	SR191	19	1	2	1	0	0	0	0	0	0	0	0	1	0	0	0	-8	0	-8	0	1	1500	2	1	1000	3	0	-9	-9	0	0	1	0	0	0	0	1	2	1	0	0	0	0	-9	0
166	828	2	1	SR192	46	1	2	2	1	0	0	0	0	0	0	0	0	0	0	0	-8	1	G-6-PD deficiency	0	0	-9	-9	1	1000	3	0	-9	-9	0	0	1	0	0	0	0	1	2	0	0	0	0	0	-9	1
167	828	2	1	SR193	26	1	2	1	0	0	0	0	0	1	0	0	0	0	0	0	-8	0	-8	0	0	-9	-9	1	1000	2	0	-9	-9	0	0	1	0	0	1	0	1	2	0	0	0	0	0	-9	0
168	828	2	1	SR194	10	2	2	1	1	0	0	0	0	0	0	0	0	0	0	0	-8	1	Adenoid hypertrophy	1	0	-9	-9	0	-9	-9	0	-9	-9	0	0	0	0	0	0	0	1	2	0	0	0	0	0	-9	0
169	828	2	1	SR195	15	2	2	1	1	0	0	0	0	0	0	0	0	0	0	0	-8	0	-8	0	0	-9	-9	1	1000	3	0	-9	-9	0	0	1	0	0	0	0	1	2	0	0	0	0	0	-9	0
170	828	2	1	SR196	16	1	2	1	0	0	0	0	0	1	0	0	0	0	0	0	-8	0	-8	0	1	1500	4	0	-9	-9	0	-9	-9	0	0	0	0	0	0	0	1	2	1	0	0	0	0	-9	0
171	828	2	1	SR197	13	2	-9	1	0	0	0	0	0	1	0	0	0	0	0	0	-8	1	AIHA	0	1	1000	5	1	250	2	0	-9	-9	0	0	1	0	0	0	0	1	2	1	0	0	0	0	-9	0
172	828	2	1	SR198	16	2	2	1	0	0	0	0	0	0	0	0	0	0	0	1	Klebsiella sepsis	1	endogenous endophthalmitis	0	1	1000	4	1	500	3	0	-9	-9	0	0	0	0	0	0	0	1	2	0	0	0	0	0	-9	0
173	828	2	1	SR199	14	2	2	1	0	0	0	0	0	1	0	0	0	0	0	0	-8	0	-8	1	0	-9	-9	0	-9	-9	0	-9	-9	0	0	0	0	0	0	0	1	1	1	0	0	0	0	-9	0
174	828	2	1	SR200	25	2	-9	1	1	0	0	0	0	0	0	0	0	0	0	0	-8	0	-8	0	0	-9	-9	1	1000	2	0	-9	-9	0	0	1	0	0	0	0	1	2	0	0	0	0	0	-9	0
175	828	2	1	SR201	50	2	2	2	1	0	0	0	0	0	0	0	0	0	0	0	-8	1	appendicitis	1	0	-9	-9	0	-9	-9	0	-9	-9	0	0	0	0	0	0	0	2	2	0	0	0	0	0	-9	1
176	828	2	1	SR202	15	1	2	2	0	0	0	0	0	1	0	0	0	0	0	1	cholecystitis, Dengue	0	-8	1	0	-9	-9	0	-9	-9	0	-9	-9	0	0	0	0	0	0	0	1	2	0	0	0	0	0	-9	0
177	828	2	1	SR203	12	1	2	1	0	0	0	0	0	0	0	0	0	0	0	0	-8	1	scoliosis	0	1	1000	5	0	-9	-9	0	-9	-9	0	0	0	0	0	0	0	1	2	1	0	0	0	0	-9	0
178	828	2	1	SR204	21	2	2	1	1	0	0	0	0	0	0	0	0	0	0	0	-8	0	-8	0	0	-9	-9	1	1000	3	0	-9	-9	0	0	0	0	0	0	0	1	2	1	0	0	0	0	-9	0
179	828	2	1	SR205	55	1	2	1	0	0	0	0	0	1	0	0	0	0	0	0	-8	0	-8	1	0	-9	-9	0	-9	-9	0	-9	-9	0	0	0	0	0	0	0	1	2	0	0	0	0	0	-9	1
180	828	2	1	SR206	41	2	2	2	0	0	0	0	0	0	0	0	0	0	0	0	-8	1	AIHA	1	0	-9	-9	0	-9	-9	0	-9	-9	0	0	0	0	0	0	0	1	2	1	0	0	0	0	-9	1
181	828	2	1	SR207	27	1	2	1	0	0	0	0	0	0	0	0	0	0	0	1	Malaria	0	-8	0	0	-9	-9	1	500	2	0	-9	-9	0	0	1	0	0	0	0	1	2	0	0	0	0	0	-9	0
182	828	2	1	SR208	39	1	2	1	0	0	0	0	0	1	0	0	0	0	0	0	-8	0	-8	1	0	-9	-9	0	-9	-9	0	-9	-9	0	0	0	0	0	0	0	1	2	1	0	0	0	0	-9	1
183	828	2	1	SR209	25	2	2	2	1	0	0	0	0	0	0	0	0	0	0	0	-8	1	alloantibody	1	0	-9	-9	0	-9	-9	0	-9	-9	0	0	0	0	0	0	0	1	2	0	0	0	0	0	-9	0
184	828	2	1	SR210	15	2	2	1	0	0	0	0	0	1	0	0	0	0	0	0	-8	0	-8	0	0	-9	-9	1	1000	2	0	-9	-9	0	0	1	0	0	0	0	1	2	1	0	0	0	0	-9	0
185	828	2	1	SR211	12	1	1	1	1	0	0	0	0	0	0	0	0	0	0	0	-8	0	-8	0	1	1000	5	1	500	3	0	-9	-9	0	0	1	0	0	0	0	1	2	0	0	0	0	0	-9	0
186	828	2	1	SR212	11	1	2	1	0	0	0	0	0	0	0	1	0	0	0	0	-8	0	-8	1	0	-9	-9	0	-9	-9	0	-9	-9	0	0	0	0	0	0	0	1	1	0	0	0	0	0	-9	0
187	828	2	1	SR213	17	1	2	2	1	0	0	0	0	0	0	0	0	0	0	0	-8	0	-8	1	0	-9	-9	0	-9	-9	0	-9	-9	0	0	0	0	0	0	0	1	2	0	0	0	0	0	-9	0
188	828	2	1	SR214	11	2	2	2	1	0	0	0	0	0	0	0	0	0	0	0	-8	0	-8	1	0	-9	-9	0	-9	-9	0	-9	-9	0	0	0	0	0	0	0	1	2	0	0	0	0	0	-9	0
189	828	2	1	SR215	10	2	2	1	1	0	0	0	0	0	0	0	0	0	0	0	-8	0	-8	1	0	-9	-9	0	-9	-9	0	-9	-9	0	0	0	0	0	0	0	1	2	0	0	0	0	0	-9	0
190	828	2	1	SR216	18	2	2	1	1	0	0	0	0	0	0	0	0	0	0	0	-8	0	-8	0	0	-9	-9	1	1000	3	0	-9	-9	0	0	1	0	0	0	0	1	2	0	0	0	0	0	-9	0
191	828	2	1	SR217	59	2	-9	2	0	0	0	0	0	0	0	0	0	0	0	0	-8	1	cirrhosis c PHT	1	0	-9	-9	0	-9	-9	0	-9	-9	0	0	0	0	0	0	0	1	2	0	0	0	0	0	-9	1
192	828	2	1	SR218	48	1	2	2	1	0	0	0	0	0	0	0	0	0	0	0	-8	1	CKD stage IV	1	0	-9	-9	0	-9	-9	0	-9	-9	0	0	0	0	0	0	0	1	2	0	0	0	0	0	-9	1
193	828	2	1	SR219	17	1	2	1	0	0	0	0	0	0	0	0	0	0	0	1	infective diarrhea	1	septic shock	0	0	-9	-9	1	1000	3	0	-9	-9	0	0	0	0	0	0	0	1	2	0	0	0	0	0	-9	0
194	828	2	1	SR220	19	2	2	1	0	0	0	0	0	1	0	0	0	0	0	0	-8	0	-8	0	1	1500	4	0	-9	-9	0	-9	-9	0	0	0	0	0	0	0	1	2	0	0	0	0	0	-9	0
195	828	2	1	SR221	18	2	2	1	1	0	0	0	0	0	0	0	0	0	0	0	-8	0	-8	0	0	-9	-9	1	1000	3	0	-9	-9	0	0	0	0	0	0	0	1	2	1	0	0	0	0	-9	0
196	828	2	1	SR222	44	2	2	2	1	0	0	0	0	0	0	0	0	0	0	0	-8	1	Aplstic anemia	1	0	-9	-9	0	-9	-9	0	-9	-9	0	0	0	0	0	0	0	1	2	0	0	0	0	0	-9	1
197	828	2	1	SR223	53	2	1	2	0	0	0	0	0	1	0	0	0	0	0	0	-8	0	-8	1	0	-9	-9	0	-9	-9	0	-9	-9	0	0	0	0	0	0	0	1	2	0	0	0	0	0	-9	1
198	828	2	1	SR224	10	2	1	1	1	0	0	0	0	0	0	0	0	0	0	0	-8	0	-8	0	0	-9	-9	1	500	3	0	-9	-9	0	0	0	0	0	0	0	1	2	0	0	0	0	0	-9	0
199	828	2	1	SR225	20	1	2	1	1	0	0	0	0	0	0	0	0	0	0	0	-8	0	-8	0	0	-9	-9	1	1000	2	0	-9	-9	0	0	1	0	0	0	0	1	2	0	0	0	0	0	-9	0
200	828	2	1	SR226	22	2	2	1	1	0	0	0	0	0	0	0	0	0	0	0	-8	0	-8	0	0	-9	-9	1	1000	3	0	-9	-9	0	0	1	0	0	0	0	1	2	0	0	0	0	0	-9	0
201	828	2	1	SR227	13	1	2	1	0	0	0	0	0	0	0	0	0	0	0	1	Klesiella septicemia, tonsilitis	0	-8	0	1	1000	5	0	-9	-9	0	-9	-9	0	0	0	0	0	0	0	1	2	0	0	0	0	0	-9	0
202	828	2	1	SR228	14	1	2	2	1	0	0	0	0	0	0	0	0	0	0	0	-8	0	-8	1	0	-9	-9	0	-9	-9	0	-9	-9	0	0	0	0	0	0	0	1	2	0	0	0	0	0	-9	0
203	828	2	1	SR229	11	1	2	1	1	0	0	0	0	0	0	0	0	0	0	0	-8	0	-8	0	0	-9	-9	1	1000	2	0	-9	-9	0	0	0	0	0	0	0	1	2	0	0	0	0	0	-9	0
204	828	2	1	SR231	11	2	2	1	0	0	0	0	0	0	0	1	0	0	0	0	-8	0	-8	0	1	1500	5	0	-9	-9	0	-9	-9	0	0	0	0	0	0	0	1	2	0	0	0	0	0	-9	0
205	828	2	1	SR232	54	2	2	2	1	0	0	0	0	0	0	0	0	0	0	0	-8	0	-8	1	0	-9	-9	0	-9	-9	0	-9	-9	0	0	0	0	0	0	0	1	2	0	0	0	0	0	-9	1
206	828	2	1	SR233	18	1	2	1	1	0	0	0	0	0	0	0	0	0	0	0	-8	0	-8	0	0	-9	-9	0	-9	-9	1	1250	1	0	0	0	0	0	0	0	1	1	1	0	0	0	0	-9	0
207	828	2	1	SR234	58	2	2	2	0	0	0	0	0	0	0	0	0	0	0	0	-8	1	AIHA	1	0	-9	-9	0	-9	-9	0	-9	-9	0	0	0	0	0	0	0	1	2	0	0	0	0	0	-9	1
208	828	2	1	SR235	10	1	1	1	0	0	0	0	0	0	0	0	0	0	0	1	Enterovirus71	1	Meningitis	0	0	-9	-9	1	1000	2	0	-9	-9	0	0	1	0	0	0	0	1	1	1	0	0	0	0	-9	0
209	828	2	1	SR236	22	1	2	1	0	0	0	0	0	1	0	0	0	0	0	0	-8	0	-8	1	0	-9	-9	0	-9	-9	0	-9	-9	0	0	0	0	0	0	0	1	2	0	0	0	0	0	-9	0
210	828	2	1	SR237	24	1	2	1	1	0	0	0	0	0	0	0	0	0	0	0	-8	0	-8	0	0	-9	-9	1	500	2	0	-9	-9	0	0	1	0	0	0	0	1	1	1	0	0	0	0	-9	0
211	828	2	1	SR238	10	1	2	2	1	0	0	0	0	0	0	0	0	0	0	0	-8	0	-8	1	0	-9	-9	0	-9	-9	0	-9	-9	0	0	0	0	0	0	0	1	2	0	0	0	0	0	-9	0
212	828	2	1	SR239	29	1	2	1	1	0	0	0	0	0	0	0	0	0	0	0	-8	0	-8	0	1	2000	2	0	-9	-9	0	-9	-9	0	0	0	0	0	0	0	1	1	1	1	0	0	0	-9	0
213	828	2	1	SR240	23	1	2	2	0	0	0	0	0	0	0	0	0	0	0	1	Herpes Simplex	0	-8	1	0	-9	-9	0	-9	-9	0	-9	-9	0	0	0	0	0	0	0	1	2	0	0	0	0	0	-9	0
214	828	2	1	SR241	20	2	1	1	0	0	0	0	0	1	0	0	0	0	0	0	-8	0	-8	1	0	-9	-9	0	-9	-9	0	-9	-9	0	0	0	0	0	0	0	1	2	0	0	0	0	0	-9	0
215	828	2	1	SR242	15	1	2	1	1	0	0	0	0	0	0	0	0	0	0	0	-8	0	-8	0	0	-9	-9	1	1000	3	0	-9	-9	0	0	0	0	0	0	0	1	2	0	0	0	0	0	-9	0
216	828	2	1	SR243	25	2	2	1	0	0	0	0	0	1	0	0	0	0	0	0	-8	0	-8	0	1	1000	4	0	-9	-9	0	-9	-9	0	0	0	0	0	0	0	1	2	1	0	0	0	0	-9	0
217	828	2	1	SR244	20	2	1	-9	0	0	0	0	0	0	0	0	1	0	0	0	-8	0	-8	0	1	1000	5	1	500	3	0	-9	-9	0	0	1	0	0	0	0	1	2	1	0	0	0	0	-9	0
218	828	2	1	SR245	30	1	1	2	1	0	0	0	0	0	0	0	0	0	0	0	-8	0	-8	1	0	-9	-9	0	-9	-9	0	-9	-9	0	0	0	0	0	0	0	1	2	1	0	0	0	0	-9	1
219	828	2	1	SR246	23	1	2	1	0	0	0	0	0	1	0	0	0	0	0	0	-8	0	-8	0	0	-9	-9	1	1000	3	0	-9	-9	0	0	1	0	0	0	0	1	2	0	0	0	0	0	-9	0
220	828	2	1	SR247	60	1	1	1	0	1	0	0	0	0	0	0	0	0	0	0	-8	0	-8	0	0	-9	-9	1	500	3	0	-9	-9	0	0	1	0	0	0	0	1	2	0	0	0	0	0	-9	1
221	828	2	1	SR248	10	1	2	1	1	0	0	0	0	0	0	0	0	0	0	0	-8	0	-8	0	0	-9	-9	1	500	2	0	-9	-9	0	0	1	0	0	0	0	1	2	0	0	0	0	0	-9	0
222	828	2	1	SR249	47	2	2	2	0	0	0	1	0	0	0	0	0	0	0	0	-8	0	-8	1	0	-9	-9	0	-9	-9	0	-9	-9	0	0	0	0	0	0	0	1	2	0	0	0	0	0	-9	1
223	828	2	1	SR251	22	1	2	1	1	0	0	0	0	0	0	0	0	0	0	0	-8	0	-8	0	0	-9	-9	1	1000	3	0	-9	-9	0	0	1	0	0	0	0	1	2	0	0	0	0	0	-9	0
224	828	2	1	SR252	51	1	2	1	0	0	0	0	0	0	0	0	0	0	0	0	-8	1	cirrhosis	0	0	-9	-9	1	500	2	0	-9	-9	0	0	0	0	0	0	0	1	1	0	0	0	0	0	-9	1
225	828	2	1	SR253	18	2	2	2	0	0	0	0	0	1	0	0	0	0	0	0	-8	1	cholecystitis, AIHA	1	0	-9	-9	0	-9	-9	0	-9	-9	0	0	0	0	0	0	0	1	2	0	0	0	0	0	-9	0
226	828	2	1	SR254	22	1	2	1	0	0	0	0	0	0	0	0	0	0	0	0	-8	1	AIHA, osteopenia, cholangitis	0	1	1000	5	0	-9	-9	0	-9	-9	0	0	0	0	0	0	0	1	2	1	0	0	0	0	-9	0
227	828	2	1	SR255	24	1	1	2	1	0	0	0	0	0	0	0	0	0	0	0	-8	0	-8	1	0	-9	-9	0	-9	-9	0	-9	-9	0	0	0	0	0	0	0	1	2	1	0	0	0	0	-9	0
228	828	2	1	SR256	15	2	1	2	1	0	0	0	0	0	0	0	0	0	0	0	-8	0	-8	1	0	-9	-9	0	-9	-9	0	-9	-9	0	0	0	0	0	0	0	2	2	0	0	0	0	0	-9	0
229	828	2	1	SR257	13	2	1	2	1	0	0	0	0	0	0	0	0	0	0	0	-8	0	-8	1	0	-9	-9	0	-9	-9	0	-9	-9	0	0	0	0	0	0	0	2	1	0	0	0	0	0	-9	0
230	828	2	1	SR258	27	2	2	2	1	0	0	0	0	0	0	0	0	0	0	0	-8	0	-8	1	0	-9	-9	0	-9	-9	0	-9	-9	0	0	0	0	0	0	0	1	2	0	0	0	0	0	-9	0
[truncated: 46 more columns]
